# Supplementary material for: 6-Methyl-2,3,4,9-tetra­hydro-1H-carbazole-1-thione
Source: Acta Crystallogr Sect E Struct Rep Online. 2011 Jun 11;67(Pt 7):o1642. doi: 10.1107/S1600536811019246 (PMC3151814; doi:10.1107/S1600536811019246)
Supplement: Supplementary file 1 [file e-67-o1642-sup1.cif]

##############################################################################
#                                                                            #
# This CIF contains the data in a paper accepted for publication in          #
# Acta Crystallographica Section E. It conforms to the requirements of       #
# Notes for Authors for Acta Crystallographica Section E, and has been       #
# peer reviewed under the auspices of the IUCr Commission on Journals.       #
#                                                                            #
# Full details of the Crystallographic Information File format               #
# are given in the paper "The Crystallographic Information File (CIF):       #
# a New Standard Archive File for Crystallography" by S. R. Hall, F. H.      #
# Allen and I. D. Brown [Acta Cryst. (1991), A47, 655-685].                  #
#                                                                            #
# The current version of the core CIF dictionary is obtainable from          #
# ftp://ftp.iucr.org/pub/cif_core.dic.                                       #
#                                                                            #
# Software is freely available for graphical display of the structure(s)     #
# in this CIF. For information consult the CIF software page                 #
# http://www.iucr.org/resources/cif/software.                                #
#                                                                            #
# This file may be used for bona fide research purposes within the           #
# scientific community so long as proper attribution is given to the journal # 
# article from which it was obtained.                                        #
#                                                                            #
##############################################################################
data_global
_audit_creation_method     'PLATON <TABLE ACC> option'
_journal_date_recd_electronic     2011-05-17
_journal_date_accepted     2011-05-20
_journal_name_full     'Acta Crystallographica, Section E'
_journal_year     2011
_journal_volume     67
_journal_issue      7
_journal_page_first     o1642
_journal_page_last     o1642
_journal_paper_category     QO
_journal_coeditor_code     TK2746
_publ_contact_author_name
;
'A. Thiruvalluvar'
;
_publ_contact_author_address
;
PG Research Department of Physics,
Rajah Serfoji Government College(Autonomous),
Thanjavur - 613 005,
Tamilnadu,
India.
;
_publ_contact_author_email     'thiruvalluvar.a@gmail.com'
_publ_contact_author_fax     'none'
_publ_contact_author_phone     '+91 4362 255490'
_publ_section_title
;
6-Methyl-2,3,4,9-tetrahydro-1<i>H</i>-carbazole-1-thione
;
loop_
    _publ_author_name
    _publ_author_footnote
    _publ_author_address
    'Archana, R.' ?
;
PG Research Department of Physics,
Rajah Serfoji Government College (Autonomous),
Thanjavur 613 005,
Tamilnadu,
India
;
    'Prabakaran, K.' ?
;
Department of Chemistry,
Bharathiar University,
Coimbatore 641 046,
Tamilnadu,
India
;
    'Rajendra Prasad, K. J.' ?
;
Department of Chemistry,
Bharathiar University,
Coimbatore 641 046,
Tamilnadu,
India
;
    'Thiruvalluvar, A.' ?
;
PG Research Department of Physics,
Rajah Serfoji Government College (Autonomous),
Thanjavur 613 005,
Tamilnadu,
India
;
    'Butcher, R. J.' ?
;
Department of Chemistry,
Howard University,
525 College Street NW,
Washington, DC 20059,
USA
;
data_I
_chemical_name_systematic
;
6-Methyl-2,3,4,9-tetrahydro-1<i>H</i>-carbazole-1-thione
;
_chemical_name_common     carbazole
_chemical_formula_moiety     'C13 H13 N S'
_chemical_formula_sum     'C13 H13 N S'
_chemical_formula_structural     'C13 H13 N S'
_chemical_formula_iupac     'C13 H13 N S'
_chemical_formula_weight     215.31
_chemical_melting_point     356
_symmetry_cell_setting     triclinic
_symmetry_space_group_name_H-M     'P -1'
_symmetry_space_group_name_Hall     '-P 1'
loop_
    _symmetry_equiv_pos_site_id
    _symmetry_equiv_pos_as_xyz
    1 x,y,z
    2 -x,-y,-z
_cell_length_a     7.0846(4)
_cell_length_b     9.5287(7)
_cell_length_c     9.6384(6)
_cell_angle_alpha     115.009(7)
_cell_angle_beta     104.901(6)
_cell_angle_gamma     98.074(6)
_cell_volume     546.28(8)
_cell_formula_units_Z     2
_cell_measurement_reflns_used     2595
_cell_measurement_theta_min     5.3389
_cell_measurement_theta_max     72.6139
_cell_measurement_temperature     295(2)
_cell_special_details     ?
_exptl_crystal_description     'chunk'
_exptl_crystal_colour     'orange'
_exptl_crystal_size_max     0.46
_exptl_crystal_size_mid     0.28
_exptl_crystal_size_min     0.21
_exptl_crystal_size_rad     ?
_exptl_crystal_density_diffrn     1.309
_exptl_crystal_density_meas     ?
_exptl_crystal_density_method     'Not Measured'
_exptl_crystal_F_000     228
_exptl_absorpt_coefficient_mu     2.314
_exptl_absorpt_correction_type     multi-scan
_exptl_absorpt_process_details     '(CrysAlis PRO; Oxford Diffraction, 2010)'
_exptl_absorpt_correction_T_min     0.60927
_exptl_absorpt_correction_T_max     1.00000
_exptl_special_details
;
;
_diffrn_ambient_temperature     295(2)
_diffrn_radiation_type     CuK\a
_diffrn_radiation_wavelength     1.54184
_diffrn_radiation_source     'Enhance (Cu) X-ray Source'
_diffrn_radiation_monochromator     graphite
_diffrn_measurement_device_type     'Oxford Diffraction Xcalibur Ruby Gemini'
_diffrn_measurement_method     \w
_diffrn_detector_area_resol_mean     10.5081
_diffrn_reflns_number     3471
_diffrn_reflns_av_R_equivalents     0.0222
_diffrn_reflns_av_sigmaI/netI     0.0271
_diffrn_reflns_theta_min     5.34
_diffrn_reflns_theta_max     72.77
_diffrn_reflns_theta_full     67.50
_diffrn_measured_fraction_theta_max     0.960
_diffrn_measured_fraction_theta_full     0.994
_diffrn_reflns_limit_h_min     -7
_diffrn_reflns_limit_h_max     8
_diffrn_reflns_limit_k_min     -11
_diffrn_reflns_limit_k_max     11
_diffrn_reflns_limit_l_min     -9
_diffrn_reflns_limit_l_max     11
_refine_special_details
;
Refinement of <i>F</i>^2^ against ALL reflections. The weighted <i>R</i>-factor
<i>wR</i> and goodness of fit <i>S</i> are based on <i>F</i>^2^, conventional
<i>R</i>-factors <i>R</i> are based on <i>F</i>, with <i>F</i> set to zero for
negative <i>F</i>^2^. The threshold expression of <i>F</i>^2^ >
2\s(<i>F</i>^2^) is used only for calculating <i>R</i>-factors(gt) <i>etc</i>.
and is not relevant to the choice of reflections for refinement.
<i>R</i>-factors based on <i>F</i>^2^ are statistically about twice as large
as those based on <i>F</i>, and <i>R</i>- factors based on ALL data will be
even larger.
;
_reflns_number_total     2102
_reflns_number_gt     1924
_reflns_threshold_expression     I>2\s(I)
_refine_ls_structure_factor_coef     Fsqd
_refine_ls_matrix_type     full
_refine_ls_R_factor_all     0.0489
_refine_ls_R_factor_gt     0.0454
_refine_ls_wR_factor_gt     0.1284
_refine_ls_wR_factor_ref     0.1327
_refine_ls_goodness_of_fit_ref     1.062
_refine_ls_restrained_S_all     1.066
_refine_ls_number_reflns     2102
_refine_ls_number_parameters     145
_refine_ls_number_restraints     3
_refine_ls_hydrogen_treatment     mixed
_refine_ls_weighting_scheme     calc
_refine_ls_weighting_details
         'calc w=1/[\s^2^(Fo^2^)+(0.0834P)^2^+0.0890P] where P=(Fo^2^+2Fc^2^)/3'
_atom_sites_solution_hydrogens     geom
_atom_sites_solution_primary     direct
_atom_sites_solution_secondary     difmap
_refine_ls_shift/su_max     0.001
_refine_ls_shift/su_max_lt     0.001
_refine_ls_shift/su_mean     0.000
_refine_diff_density_max     0.332
_refine_diff_density_min     -0.216
_refine_ls_extinction_method     none
_refine_ls_extinction_coef     ?
loop_
    _atom_type_symbol
    _atom_type_description
    _atom_type_scat_dispersion_real
    _atom_type_scat_dispersion_imag
    _atom_type_scat_source
    C C 0.0181 0.0091 ' International Tables Vol C Tables 4.2.6.8 and 6.1.1.4'
    H H 0.0000 0.0000 ' International Tables Vol C Tables 4.2.6.8 and 6.1.1.4'
    N N 0.0311 0.0180 ' International Tables Vol C Tables 4.2.6.8 and 6.1.1.4'
    S S 0.3331 0.5567 ' International Tables Vol C Tables 4.2.6.8 and 6.1.1.4'
_computing_data_collection     'CrysAlis PRO (Oxford Diffraction, 2010)'
_computing_cell_refinement     'CrysAlis PRO (Oxford Diffraction, 2010)'
_computing_data_reduction     'CrysAlis PRO (Oxford Diffraction, 2010)'
_computing_structure_solution     'SHELXS97 (Sheldrick, 2008)'
_computing_structure_refinement     'SHELXL97 (Sheldrick, 2008)'
_computing_molecular_graphics
                              'ORTEP-3 (Farrugia, 1997) and PLATON (Spek, 2009)'
_computing_publication_material     'PLATON (Spek, 2009)'
loop_
    _atom_site_type_symbol
    _atom_site_label
    _atom_site_fract_x
    _atom_site_fract_y
    _atom_site_fract_z
    _atom_site_U_iso_or_equiv
    _atom_site_thermal_displace_type
    _atom_site_calc_flag
    _atom_site_refinement_flags
    _atom_site_occupancy
    _atom_site_disorder_assembly
    _atom_site_disorder_group
    S S1 1.12016(7) 0.28362(5) 0.07548(6) 0.05670(10)
                                                    Uani d . 1.000 A .
    N N9 0.79545(19) 0.08614(14) 0.14611(15) 0.0412(3) Uani d . 1.000 A .
    C C1 0.9615(3) 0.34787(18) 0.16910(19) 0.0438(4) Uani d . 1.000 . .
    C C2A 0.9571(3) 0.5227(2) 0.2371(3) 0.0611(6) Uani d PD 0.862(4) A 1
    C C3A 0.7579(4) 0.5495(2) 0.2548(3) 0.0590(7) Uani d PD 0.862(4) A 1
    C C4A 0.6807(3) 0.47256(19) 0.3468(2) 0.0531(5) Uani d PD 0.862(4) A 1
    C C4C 0.6904(3) 0.30147(17) 0.27848(18) 0.0421(4) Uani d . 1.000 . .
    C C4D 0.5783(2) 0.16637(17) 0.27860(17) 0.0396(4) Uani d . 1.000 A .
    C C5 0.4231(3) 0.14228(19) 0.33927(19) 0.0443(4) Uani d . 1.000 . .
    C C6 0.3399(2) -0.00860(19) 0.31681(18) 0.0430(4) Uani d . 1.000 A .
    C C7 0.4130(2) -0.13824(18) 0.23121(19) 0.0444(4) Uani d . 1.000 . .
    C C8 0.5640(2) -0.12039(18) 0.16959(19) 0.0426(4) Uani d . 1.000 A .
    C C8A 0.6473(2) 0.03337(17) 0.19299(17) 0.0382(4) Uani d . 1.000 . .
    C C9A 0.8222(2) 0.24863(17) 0.19625(18) 0.0406(4) Uani d . 1.000 A .
    C C16 0.1720(3) -0.0386(2) 0.3790(2) 0.0530(5) Uani d . 1.000 . .
    C C4B 0.6807(3) 0.47256(19) 0.3468(2) 0.0531(5) Uani d PD 0.138(4) A 2
    C C3B 0.855(2) 0.5809(14) 0.3534(18) 0.0590(7) Uani d PD 0.138(4) A 2
    C C2B 0.9571(3) 0.5227(2) 0.2371(3) 0.0611(6) Uani d PD 0.138(4) A 2
    H H3A 0.65603 0.50556 0.14672 0.0708 Uiso calc PR 0.862(4) A 1
    H H2B 0.98737 0.56293 0.16579 0.0733 Uiso calc PR 0.862(4) A 1
    H H4B 0.54131 0.47484 0.33584 0.0637 Uiso calc PR 0.862(4) A 1
    H H3B 0.77491 0.66471 0.31193 0.0708 Uiso calc PR 0.862(4) A 1
    H H4A 0.76376 0.53281 0.46218 0.0637 Uiso calc PR 0.862(4) A 1
    H H8 0.60931 -0.20752 0.11426 0.0512 Uiso calc R 1.000 . .
    H H9 0.856(3) 0.029(3) 0.086(2) 0.050(5) Uiso d . 1.000 . .
    H H16A 0.14149 0.06091 0.43500 0.0795 Uiso calc R 1.000 A .
    H H16B 0.21516 -0.08010 0.45319 0.0795 Uiso calc R 1.000 . .
    H H16C 0.05241 -0.11568 0.28852 0.0795 Uiso calc R 1.000 . .
    H H5 0.37662 0.22852 0.39473 0.0531 Uiso calc R 1.000 A .
    H H7 0.35612 -0.24001 0.21612 0.0532 Uiso calc R 1.000 A .
    H H2A 1.06434 0.58601 0.34358 0.0733 Uiso calc PR 0.862(4) A 1
    H H2C 1.09697 0.59042 0.28888 0.0733 Uiso calc PR 0.138(4) A 2
    H H2D 0.89345 0.53906 0.14537 0.0733 Uiso calc PR 0.138(4) A 2
    H H3C 0.80970 0.66932 0.34463 0.0708 Uiso calc PR 0.138(4) A 2
    H H3D 0.95675 0.62673 0.46174 0.0708 Uiso calc PR 0.138(4) A 2
    H H4C 0.55597 0.47686 0.27954 0.0637 Uiso calc PR 0.138(4) A 2
    H H4D 0.67683 0.50937 0.45626 0.0637 Uiso calc PR 0.138(4) A 2
loop_
    _atom_site_aniso_label
    _atom_site_aniso_U_11
    _atom_site_aniso_U_22
    _atom_site_aniso_U_33
    _atom_site_aniso_U_12
    _atom_site_aniso_U_13
    _atom_site_aniso_U_23
    S1 0.0577(2) 0.0544(2) 0.0691(3) 0.0166(2) 0.0349(2) 0.0319(2)
    N9 0.0486(6) 0.0350(6) 0.0475(6) 0.0156(5) 0.0246(5) 0.0209(5)
    C1 0.0476(8) 0.0392(7) 0.0458(7) 0.0084(6) 0.0155(6) 0.0232(6)
    C2A 0.0759(11) 0.0386(8) 0.0776(11) 0.0143(8) 0.0367(9) 0.0307(7)
    C3A 0.0760(14) 0.0372(8) 0.0728(13) 0.0214(9) 0.0301(11) 0.0304(9)
    C4A 0.0659(10) 0.0342(7) 0.0616(9) 0.0190(7) 0.0300(8) 0.0194(6)
    C4C 0.0506(8) 0.0340(7) 0.0432(7) 0.0125(6) 0.0184(6) 0.0187(5)
    C4D 0.0474(7) 0.0338(6) 0.0402(6) 0.0132(5) 0.0179(6) 0.0180(5)
    C5 0.0517(8) 0.0407(7) 0.0453(7) 0.0181(6) 0.0239(6) 0.0194(6)
    C6 0.0440(7) 0.0451(7) 0.0416(7) 0.0113(6) 0.0178(6) 0.0211(6)
    C7 0.0493(8) 0.0363(7) 0.0497(7) 0.0093(6) 0.0188(6) 0.0226(6)
    C8 0.0504(8) 0.0342(6) 0.0468(7) 0.0147(6) 0.0206(6) 0.0197(5)
    C8A 0.0439(7) 0.0347(6) 0.0389(6) 0.0132(5) 0.0167(5) 0.0183(5)
    C9A 0.0481(8) 0.0339(6) 0.0426(7) 0.0119(6) 0.0174(6) 0.0200(5)
    C16 0.0521(9) 0.0552(9) 0.0545(8) 0.0109(7) 0.0256(7) 0.0262(7)
    C4B 0.0659(10) 0.0342(7) 0.0616(9) 0.0190(7) 0.0300(8) 0.0194(6)
    C3B 0.0760(14) 0.0372(8) 0.0728(13) 0.0214(9) 0.0301(11) 0.0304(9)
    C2B 0.0759(11) 0.0386(8) 0.0776(11) 0.0143(8) 0.0367(9) 0.0307(7)
_geom_special_details
;
Bond distances, angles <i>etc</i>. have been calculated using the rounded
fractional coordinates. All su's are estimated from the variances of the
(full) variance-covariance matrix. The cell e.s.d.'s are taken into account in
the estimation of distances, angles and torsion angles
;
loop_
    _geom_bond_atom_site_label_1
    _geom_bond_atom_site_label_2
    _geom_bond_site_symmetry_1
    _geom_bond_site_symmetry_2
    _geom_bond_distance
    _geom_bond_publ_flag
    S1 C1 . . 1.643(2) no
    N9 C8A . . 1.359(2) no
    N9 C9A . . 1.380(2) no
    N9 H9 . . 0.86(2) no
    C1 C9A . . 1.420(3) no
    C1 C2B . . 1.519(3) no
    C1 C2A . . 1.519(3) no
    C2A C3A . . 1.508(4) no
    C2B C3B . . 1.446(15) no
    C3A C4A . . 1.520(3) no
    C3B C4B . . 1.463(15) no
    C4A C4C . . 1.498(3) no
    C4B C4C . . 1.498(3) no
    C4C C4D . . 1.415(3) no
    C4C C9A . . 1.389(3) no
    C4D C5 . . 1.406(3) no
    C4D C8A . . 1.422(2) no
    C5 C6 . . 1.376(3) no
    C6 C16 . . 1.507(3) no
    C6 C7 . . 1.419(2) no
    C7 C8 . . 1.374(2) no
    C8 C8A . . 1.398(3) no
    C2A H2A . . 0.9700 no
    C2A H2B . . 0.9700 no
    C2B H2C . . 0.9700 no
    C2B H2D . . 0.9700 no
    C3A H3A . . 0.9700 no
    C3A H3B . . 0.9700 no
    C3B H3C . . 0.9700 no
    C3B H3D . . 0.9700 no
    C4A H4A . . 0.9700 no
    C4A H4B . . 0.9700 no
    C4B H4D . . 0.9700 no
    C4B H4C . . 0.9700 no
    C5 H5 . . 0.9300 no
    C7 H7 . . 0.9300 no
    C8 H8 . . 0.9300 no
    C16 H16C . . 0.9600 no
    C16 H16A . . 0.9600 no
    C16 H16B . . 0.9600 no
loop_
    _geom_angle_atom_site_label_1
    _geom_angle_atom_site_label_2
    _geom_angle_atom_site_label_3
    _geom_angle_site_symmetry_1
    _geom_angle_site_symmetry_2
    _geom_angle_site_symmetry_3
    _geom_angle
    _geom_angle_publ_flag
    C8A N9 C9A . . . 108.73(13) no
    C8A N9 H9 . . . 127.5(19) no
    C9A N9 H9 . . . 123.4(19) no
    S1 C1 C2B . . . 121.48(16) no
    C2A C1 C9A . . . 114.66(17) no
    C2B C1 C9A . . . 114.66(17) no
    S1 C1 C2A . . . 121.48(16) no
    S1 C1 C9A . . . 123.85(14) no
    C1 C2A C3A . . . 114.80(19) no
    C1 C2B C3B . . . 118.3(6) no
    C2A C3A C4A . . . 113.5(2) no
    C2B C3B C4B . . . 121.0(10) no
    C3A C4A C4C . . . 109.36(17) no
    C3B C4B C4C . . . 112.2(6) no
    C4B C4C C9A . . . 122.29(17) no
    C4B C4C C4D . . . 130.69(18) no
    C4A C4C C4D . . . 130.69(18) no
    C4A C4C C9A . . . 122.29(17) no
    C4D C4C C9A . . . 107.01(15) no
    C4C C4D C5 . . . 134.04(17) no
    C4C C4D C8A . . . 106.52(14) no
    C5 C4D C8A . . . 119.43(16) no
    C4D C5 C6 . . . 120.16(17) no
    C7 C6 C16 . . . 119.78(17) no
    C5 C6 C16 . . . 121.41(16) no
    C5 C6 C7 . . . 118.81(16) no
    C6 C7 C8 . . . 123.03(17) no
    C7 C8 C8A . . . 117.67(15) no
    N9 C8A C4D . . . 108.52(15) no
    N9 C8A C8 . . . 130.59(15) no
    C4D C8A C8 . . . 120.89(14) no
    N9 C9A C4C . . . 109.22(15) no
    C1 C9A C4C . . . 124.73(17) no
    N9 C9A C1 . . . 126.04(15) no
    C1 C2A H2A . . . 109.00 no
    C1 C2A H2B . . . 109.00 no
    C3A C2A H2A . . . 109.00 no
    C3A C2A H2B . . . 109.00 no
    H2A C2A H2B . . . 108.00 no
    C1 C2B H2C . . . 108.00 no
    C1 C2B H2D . . . 108.00 no
    C3B C2B H2C . . . 108.00 no
    C3B C2B H2D . . . 108.00 no
    H2C C2B H2D . . . 107.00 no
    C2A C3A H3B . . . 109.00 no
    C4A C3A H3A . . . 109.00 no
    C2A C3A H3A . . . 109.00 no
    H3A C3A H3B . . . 108.00 no
    C4A C3A H3B . . . 109.00 no
    C2B C3B H3D . . . 107.00 no
    C2B C3B H3C . . . 107.00 no
    C4B C3B H3D . . . 107.00 no
    H3C C3B H3D . . . 107.00 no
    C4B C3B H3C . . . 107.00 no
    C3A C4A H4A . . . 110.00 no
    C3A C4A H4B . . . 110.00 no
    H4A C4A H4B . . . 108.00 no
    C4C C4A H4A . . . 110.00 no
    C4C C4A H4B . . . 110.00 no
    C4C C4B H4D . . . 109.00 no
    H4C C4B H4D . . . 108.00 no
    C3B C4B H4C . . . 109.00 no
    C3B C4B H4D . . . 109.00 no
    C4C C4B H4C . . . 109.00 no
    C4D C5 H5 . . . 120.00 no
    C6 C5 H5 . . . 120.00 no
    C6 C7 H7 . . . 119.00 no
    C8 C7 H7 . . . 118.00 no
    C7 C8 H8 . . . 121.00 no
    C8A C8 H8 . . . 121.00 no
    C6 C16 H16A . . . 109.00 no
    C6 C16 H16B . . . 109.00 no
    C6 C16 H16C . . . 109.00 no
    H16A C16 H16B . . . 109.00 no
    H16A C16 H16C . . . 109.00 no
    H16B C16 H16C . . . 109.00 no
loop_
    _geom_torsion_atom_site_label_1
    _geom_torsion_atom_site_label_2
    _geom_torsion_atom_site_label_3
    _geom_torsion_atom_site_label_4
    _geom_torsion_site_symmetry_1
    _geom_torsion_site_symmetry_2
    _geom_torsion_site_symmetry_3
    _geom_torsion_site_symmetry_4
    _geom_torsion
    _geom_torsion_publ_flag
    C9A N9 C8A C4D . . . . -1.01(16) no
    C9A N9 C8A C8 . . . . 179.17(15) no
    C8A N9 C9A C1 . . . . -179.28(15) no
    C8A N9 C9A C4C . . . . 0.70(17) no
    S1 C1 C2A C3A . . . . 155.86(17) no
    C9A C1 C2A C3A . . . . -25.3(3) no
    S1 C1 C9A N9 . . . . -1.7(2) no
    S1 C1 C9A C4C . . . . 178.38(13) no
    C2A C1 C9A N9 . . . . 179.56(16) no
    C2A C1 C9A C4C . . . . -0.4(2) no
    C1 C2A C3A C4A . . . . 51.1(3) no
    C2A C3A C4A C4C . . . . -48.2(2) no
    C3A C4A C4C C4D . . . . -155.34(19) no
    C3A C4A C4C C9A . . . . 23.7(2) no
    C4A C4C C4D C5 . . . . 0.2(3) no
    C4A C4C C4D C8A . . . . 178.61(16) no
    C9A C4C C4D C5 . . . . -178.95(17) no
    C9A C4C C4D C8A . . . . -0.50(17) no
    C4A C4C C9A N9 . . . . -179.30(14) no
    C4A C4C C9A C1 . . . . 0.7(3) no
    C4D C4C C9A N9 . . . . -0.11(17) no
    C4D C4C C9A C1 . . . . 179.87(15) no
    C4C C4D C5 C6 . . . . 178.74(17) no
    C8A C4D C5 C6 . . . . 0.4(2) no
    C4C C4D C8A N9 . . . . 0.93(17) no
    C4C C4D C8A C8 . . . . -179.22(14) no
    C5 C4D C8A N9 . . . . 179.65(14) no
    C5 C4D C8A C8 . . . . -0.5(2) no
    C4D C5 C6 C7 . . . . -0.3(2) no
    C4D C5 C6 C16 . . . . -179.42(15) no
    C5 C6 C7 C8 . . . . 0.2(2) no
    C16 C6 C7 C8 . . . . 179.32(15) no
    C6 C7 C8 C8A . . . . -0.2(2) no
    C7 C8 C8A N9 . . . . -179.81(15) no
    C7 C8 C8A C4D . . . . 0.4(2) no
loop_
    _geom_hbond_atom_site_label_D
    _geom_hbond_atom_site_label_H
    _geom_hbond_atom_site_label_A
    _geom_hbond_site_symmetry_A
    _geom_hbond_distance_DH
    _geom_hbond_distance_HA
    _geom_hbond_distance_DA
    _geom_hbond_angle_DHA
    _geom_hbond_publ_flag
    N9 H9 S1 2_755 0.86(2) 2.77(3) 3.4955(15) 143(2) yes
