# Supplementary material for: 6-Methyl-2,3,4,9-tetra­hydro-1H-carbazole-1-thione
Source: Acta Crystallogr Sect E Struct Rep Online. 2011 Jun 11;67(Pt 7):o1642. doi: 10.1107/S1600536811019246 (PMC3151814; doi:10.1107/S1600536811019246)
Supplement: Supplementary file 2 [file e-67-o1642-Isup2.hkl]

#
# h,k,l, Fc-squared, Fo-squared, sigma(Fo-squared) and status flag
#
data_I
_shelx_title ' psf in P-1  z=2 C13H13NS'
_shelx_refln_list_code          4
_shelx_F_calc_maximum       50.34
_exptl_crystal_F_000       228.00
_reflns_d_resolution_high  0.8072
 
loop_
 _symmetry_equiv_pos_as_xyz
 'x, y, z'
 '-x, -y, -z'
 
_cell_length_a     7.0846
_cell_length_b     9.5287
_cell_length_c     9.6384
_cell_angle_alpha 115.009
_cell_angle_beta  104.901
_cell_angle_gamma  98.074
 
_shelx_F_squared_multiplier     1.000
 
loop_
 _refln_index_h
 _refln_index_k
 _refln_index_l
 _refln_F_squared_calc
 _refln_F_squared_meas
 _refln_F_squared_sigma
 _refln_observed_status
   1   0   0        0.61        0.95      0.17 o
   2   0   0       65.13       63.14      1.89 o
   3   0   0        6.20        3.28      0.59 o
   4   0   0      328.49      328.46      6.74 o
   5   0   0       13.50       17.00      1.03 o
   6   0   0        0.58        0.46      0.30 o
   7   0   0       10.25       12.34      0.62 o
   8   0   0        5.56        4.75      0.47 o
  -8   1   0       13.93       15.69      1.00 o
  -7   1   0       52.50       60.35      2.53 o
  -6   1   0       69.05       72.89      2.92 o
  -5   1   0       64.53       76.68      2.29 o
  -4   1   0      115.07      121.99      4.05 o
  -3   1   0        5.90        5.29      0.71 o
  -2   1   0      211.21      218.71      3.54 o
   0   1   0      443.00      416.61     17.83 o
   1   1   0      783.77      768.44      4.34 o
   2   1   0      458.83      404.66      4.97 o
   3   1   0      465.60      427.12      6.48 o
   4   1   0       95.16       94.22      3.74 o
   5   1   0      128.40      135.51      5.05 o
   6   1   0       66.58       71.85      1.95 o
   7   1   0       25.18       27.03      0.84 o
  -8   2   0        0.21        0.42      0.17 o
  -7   2   0        6.95        7.13      0.86 o
  -6   2   0       12.96       12.62      0.86 o
  -5   2   0      119.22      134.09      2.24 o
  -4   2   0      388.30      407.63      7.44 o
  -3   2   0      448.29      467.52      6.64 o
  -2   2   0      981.50      985.15      5.53 o
  -1   2   0     1098.78     1066.56      4.45 o
   0   2   0       76.25       89.72      5.74 o
   1   2   0      120.07      122.14      1.52 o
   2   2   0       10.78        9.32      0.62 o
   3   2   0      152.66      151.11      4.02 o
   4   2   0        3.50        1.94      0.35 o
   5   2   0        0.05       -0.05      0.13 o
   6   2   0       21.09       22.27      0.86 o
   7   2   0       48.36       55.22      1.82 o
  -8   3   0       24.70       24.32      0.92 o
  -7   3   0        0.53        1.15      0.29 o
  -6   3   0      113.92      102.19      3.54 o
  -5   3   0        5.19        6.48      0.51 o
  -4   3   0      127.15      134.68      4.30 o
  -3   3   0       73.59       58.60      1.74 o
  -2   3   0      927.08      997.81      5.34 o
  -1   3   0      196.79      245.64      3.88 o
   0   3   0        1.00        2.05      0.45 o
   1   3   0     1352.69     1345.87      5.80 o
   2   3   0        0.81        2.49      0.78 o
   3   3   0       40.14       54.73      2.50 o
   4   3   0       16.48       14.80      0.88 o
   5   3   0      141.64      142.31      5.60 o
   6   3   0       32.37       33.63      1.22 o
  -8   4   0       10.28       11.05      0.59 o
  -7   4   0       72.12       69.95      2.78 o
  -6   4   0        1.44        1.35      0.33 o
  -5   4   0      213.61      208.69      2.86 o
  -4   4   0      146.87      156.44      4.82 o
  -3   4   0      320.64      385.40      4.65 o
  -2   4   0      195.85      275.88      3.14 o
  -1   4   0       31.71       36.21      1.29 o
   0   4   0      226.17      251.24      4.51 o
   1   4   0      512.17      569.28      6.12 o
   2   4   0      266.14      321.33      7.21 o
   3   4   0       60.67       62.58      1.60 o
   4   4   0       24.92       23.99      1.17 o
   5   4   0       26.41       24.60      1.13 o
   6   4   0      103.01      112.33      2.89 o
  -8   5   0        4.22        3.79      0.53 o
  -7   5   0       72.32       74.06      3.33 o
  -6   5   0        0.92        0.71      0.28 o
  -5   5   0      140.11      131.02      2.20 o
  -4   5   0       68.64       61.39      2.06 o
  -3   5   0      224.06      224.78      6.43 o
  -2   5   0       80.72       75.15      3.60 o
  -1   5   0      195.11      221.13      7.02 o
   0   5   0      466.86      523.43      7.68 o
   1   5   0       16.54        9.77      1.30 o
   2   5   0       26.75       30.23      0.92 o
   3   5   0        1.29        0.93      0.29 o
   4   5   0        3.75        3.04      0.43 o
   5   5   0        3.30        3.43      0.41 o
  -7   6   0       14.66       13.52      1.17 o
  -6   6   0        0.37        0.68      0.26 o
  -5   6   0        0.18        0.07      0.21 o
  -4   6   0        7.36        8.01      0.64 o
  -3   6   0       12.53       11.23      0.71 o
  -2   6   0       14.75       15.03      1.75 o
  -1   6   0      424.30      414.42      9.05 o
   0   6   0       25.50       26.15      1.72 o
   1   6   0        2.91        2.54      0.36 o
   2   6   0      223.99      214.06      3.21 o
   3   6   0      246.94      230.85      6.34 o
   4   6   0        3.75        3.49      0.41 o
   5   6   0        0.38        0.82      0.27 o
  -7   7   0       14.22       14.06      1.07 o
  -6   7   0        0.11        0.19      0.26 o
  -5   7   0        1.10        1.42      0.46 o
  -4   7   0      195.91      183.88     10.97 o
  -3   7   0       90.85       94.07      2.13 o
  -2   7   0      139.38      139.18      2.60 o
  -1   7   0       84.70       72.59      2.44 o
   0   7   0      152.62      146.93      3.02 o
   1   7   0        2.44        1.90      0.38 o
   2   7   0       38.19       35.67      1.60 o
   3   7   0        3.09        1.94      0.52 o
   4   7   0       14.57       15.58      1.06 o
  -7   8   0        0.11       -0.17      0.17 o
  -6   8   0       10.32        9.77      0.72 o
  -5   8   0        1.57        1.05      0.28 o
  -4   8   0        2.57        2.35      0.39 o
  -3   8   0        3.68        4.87      0.55 o
  -2   8   0      209.88      193.30      3.57 o
  -1   8   0        1.13        1.98      0.40 o
   0   8   0        8.98        8.09      0.74 o
   1   8   0       11.54       11.49      0.83 o
   2   8   0       12.68       12.23      0.78 o
   3   8   0        0.20        0.02      0.17 o
  -6   9   0        0.26       -0.13      0.19 o
  -5   9   0       68.41       65.89      2.13 o
  -4   9   0       16.83       20.57      1.03 o
  -3   9   0        0.53        0.68      0.36 o
  -2   9   0        2.77        1.06      0.29 o
  -1   9   0       24.05       22.88      1.16 o
   0   9   0        5.46        8.03      0.67 o
   1   9   0        0.16        0.21      0.16 o
   2   9   0        0.05       -0.04      0.17 o
  -5  10   0        1.43        1.46      0.30 o
  -4  10   0       21.82       23.30      1.24 o
  -3  10   0        2.65        2.43      0.44 o
  -2  10   0       31.31       38.88      1.75 o
  -1  10   0        0.06       -0.09      0.19 o
   0  10   0        3.77        5.65      0.62 o
  -1 -10   1       24.34       27.23      1.26 o
   0 -10   1        6.86        8.71      0.60 o
   1 -10   1        0.33        0.35      0.18 o
   2 -10   1        9.12       12.04      1.04 o
   3 -10   1        4.78        6.78      0.69 o
   4 -10   1        8.13        7.71      0.67 o
   5 -10   1        5.41        5.92      0.39 o
  -3  -9   1        7.23        7.43      0.61 o
  -2  -9   1        7.24        6.30      0.51 o
  -1  -9   1       18.55       19.28      1.01 o
   0  -9   1       22.04       23.55      1.17 o
   1  -9   1        3.14        4.22      0.53 o
   2  -9   1       35.80       40.93      1.58 o
   3  -9   1        0.43       -0.04      0.14 o
   4  -9   1        0.11        0.36      0.27 o
   5  -9   1       25.20       26.12      1.07 o
  -4  -8   1        0.02       -0.05      0.18 o
  -3  -8   1        5.60        7.05      0.59 o
  -2  -8   1       90.02       85.93      2.19 o
  -1  -8   1        5.55        5.29      0.59 o
   0  -8   1       19.63       18.93      1.11 o
   1  -8   1        0.18        0.19      0.23 o
   2  -8   1      383.93      359.29      4.00 o
   3  -8   1        8.42        6.44      1.00 o
   4  -8   1       23.77       22.55      1.69 o
   5  -8   1        8.98        9.60      0.75 o
   6  -8   1       18.28       15.13      1.21 o
   7  -8   1        6.28        6.11      0.61 o
  -5  -7   1        8.87       11.57      0.76 o
  -4  -7   1       17.55       17.00      1.30 o
  -3  -7   1       65.80       63.68      4.92 o
  -2  -7   1       30.52       28.84      1.96 o
  -1  -7   1        8.32        7.55      0.79 o
   0  -7   1       28.20       25.35      1.42 o
   1  -7   1       63.03       67.10      1.87 o
   2  -7   1        7.28       10.89      0.60 o
   3  -7   1       44.24       44.42      2.59 o
   4  -7   1      126.59      114.13      3.80 o
   5  -7   1       77.78       70.72      4.27 o
   6  -7   1        8.17        6.58      0.89 o
   7  -7   1       26.56       24.17      1.37 o
  -5  -6   1        0.19       -0.27      0.27 o
  -4  -6   1        5.26        5.16      0.83 o
  -3  -6   1       36.09       34.30      3.28 o
  -2  -6   1      195.77      207.17      5.09 o
  -1  -6   1       63.64       66.19      2.21 o
   0  -6   1       60.18       65.11      3.54 o
   1  -6   1      148.89      133.88      5.07 o
   2  -6   1        7.80        8.98      1.38 o
   3  -6   1       31.29       30.04      1.44 o
   4  -6   1      124.55      108.88      2.91 o
   5  -6   1      132.14      129.38      5.42 o
   6  -6   1        0.38        0.24      0.18 o
   7  -6   1        0.77        0.07      0.25 o
  -6  -5   1       18.40       19.58      1.21 o
  -5  -5   1        3.63        3.53      0.67 o
  -4  -5   1        1.98        1.76      0.55 o
  -3  -5   1       31.87       31.62      1.57 o
  -2  -5   1      220.16      200.73      6.37 o
  -1  -5   1       93.93       69.30      3.52 o
   0  -5   1      201.42      207.82      5.75 o
   1  -5   1      321.92      402.79      8.00 o
   2  -5   1       16.01        8.26      0.76 o
   3  -5   1      345.70      342.06     17.02 o
   4  -5   1        3.67        4.85      0.37 o
   5  -5   1        5.54        5.23      0.51 o
   6  -5   1        0.15        0.16      0.22 o
   7  -5   1       56.70       57.90      3.58 o
  -6  -4   1        3.01        2.48      0.58 o
  -5  -4   1        3.63        3.29      0.73 o
  -4  -4   1       21.51       20.77      1.62 o
  -3  -4   1       44.09       46.65      1.44 o
  -2  -4   1       30.71       35.19      1.48 o
  -1  -4   1      147.48      159.35      5.68 o
   0  -4   1      559.90      553.40      3.89 o
   1  -4   1     1031.56     1089.36     21.06 o
   2  -4   1        0.25        0.26      0.18 o
   3  -4   1        4.35        9.63      2.09 o
   4  -4   1       46.14       50.31      2.87 o
   5  -4   1       91.49       96.17      1.75 o
   6  -4   1       18.08       14.86      1.37 o
   7  -4   1        5.83        4.94      0.52 o
   8  -4   1       23.76       25.46      1.77 o
  -7  -3   1       17.29       18.30      1.15 o
  -6  -3   1       26.14       27.13      1.81 o
  -5  -3   1       23.99       23.44      1.73 o
  -4  -3   1        2.23        4.24      0.86 o
  -3  -3   1      157.20      167.27      4.72 o
  -2  -3   1      469.56      474.14      4.99 o
  -1  -3   1      331.69      320.48      5.71 o
   0  -3   1       95.37       97.23      5.26 o
   1  -3   1      651.76      686.80      8.70 o
   2  -3   1      320.73      304.07      3.69 o
   3  -3   1        0.92        2.69      1.94 o
   4  -3   1        0.96        0.64      0.39 o
   5  -3   1        4.78        3.66      0.35 o
   6  -3   1       18.24       17.57      2.11 o
   7  -3   1        1.21        1.29      0.43 o
   8  -3   1       12.37       12.09      0.79 o
  -7  -2   1        4.10        4.47      0.44 o
  -6  -2   1       10.93        9.40      0.98 o
  -5  -2   1       26.51       29.32      1.04 o
  -4  -2   1       71.18       61.03      3.05 o
  -3  -2   1        0.44        0.62      0.31 o
  -2  -2   1       10.66       14.72      0.84 o
  -1  -2   1      294.10      276.06      4.37 o
   0  -2   1     1509.02     1314.89      8.54 o
   1  -2   1      557.63      613.03      2.87 o
   2  -2   1       50.35       51.15      1.92 o
   3  -2   1       61.69       61.24      1.85 o
   4  -2   1      301.57      279.11      6.30 o
   5  -2   1      221.29      217.97      3.86 o
   6  -2   1        2.48        2.46      0.59 o
   7  -2   1       31.40       33.92      1.92 o
   8  -2   1        1.76        1.82      0.42 o
  -7  -1   1       33.76       35.34      1.32 o
  -6  -1   1       98.12      105.37      9.18 o
  -5  -1   1       28.11       31.78      3.01 o
  -4  -1   1       12.98       10.37      1.23 o
  -3  -1   1      129.59      124.14      3.47 o
  -2  -1   1      892.53      844.63     15.77 o
  -1  -1   1      132.59      140.27      2.47 o
   0  -1   1     1403.90     1211.47      5.53 o
   1  -1   1      141.19      137.07      2.37 o
   2  -1   1       24.08       26.23      1.33 o
   3  -1   1       83.24       89.93      3.02 o
   4  -1   1       47.07       51.76      2.73 o
   5  -1   1       49.10       52.42      1.87 o
   6  -1   1       29.68       28.92      1.84 o
   7  -1   1       22.53       22.49      1.51 o
  -8   0   1        6.99        7.27      0.48 o
  -7   0   1       25.93       28.57      3.01 o
  -6   0   1       59.79       62.22      2.54 o
  -5   0   1      134.13      132.88      3.01 o
  -4   0   1      141.17      122.97      4.06 o
  -3   0   1        0.29        0.43      0.24 o
  -2   0   1      259.12      260.35      3.79 o
  -1   0   1       55.02       51.09      1.15 o
   0   0   1      446.38      487.98      3.69 o
   2   0   1        0.50        0.47      0.22 o
   3   0   1      354.47      342.89      5.92 o
   4   0   1       20.14       19.50      1.71 o
   5   0   1        8.80        8.58      0.74 o
   6   0   1        6.71        7.08      0.94 o
   7   0   1       23.24       27.41      1.06 o
  -8   1   1        1.54        1.22      0.24 o
  -7   1   1       18.02       18.39      1.43 o
  -6   1   1      102.79      104.77      4.26 o
  -5   1   1        0.46        0.44      0.18 o
  -4   1   1      539.25      538.58      8.39 o
  -3   1   1      377.75      350.42      5.46 o
  -2   1   1      158.57      157.12      2.80 o
  -1   1   1      113.19      107.75      2.31 o
   0   1   1     1452.85     1486.70     14.52 o
   1   1   1     2071.86     2012.81      5.48 o
   2   1   1       94.28       85.74      2.40 o
   3   1   1       16.73       14.76      1.27 o
   4   1   1        3.19        4.40      0.87 o
   5   1   1       18.75       17.27      0.98 o
   6   1   1        7.70        7.59      0.63 o
   7   1   1        0.90        1.06      0.31 o
  -8   2   1        0.42        0.29      0.25 o
  -7   2   1       38.86       38.75      1.90 o
  -6   2   1        9.33        9.85      0.62 o
  -5   2   1       12.03        9.02      0.58 o
  -4   2   1       12.38       14.41      1.38 o
  -3   2   1       60.05       75.81      2.54 o
  -2   2   1       31.39       33.61      1.00 o
  -1   2   1     1023.91     1008.86      8.14 o
   0   2   1      531.85      508.92     15.42 o
   1   2   1        1.61        1.04      0.16 o
   2   2   1      198.67      194.48      3.01 o
   3   2   1      230.29      243.26      5.12 o
   4   2   1       62.50       60.52      1.76 o
   5   2   1        0.02        0.30      0.49 o
   6   2   1        3.00        3.47      0.41 o
  -8   3   1        3.22        3.82      0.58 o
  -7   3   1       90.48       89.83      2.22 o
  -6   3   1        5.19        5.66      0.60 o
  -5   3   1       23.58       23.53      0.81 o
  -4   3   1      138.01      161.23      3.24 o
  -3   3   1      215.37      234.51      6.64 o
  -2   3   1        1.45        3.11      1.97 o
  -1   3   1      190.69      199.44      3.60 o
   0   3   1      865.20      929.87      6.68 o
   1   3   1      141.71      139.59      5.60 o
   2   3   1       49.98       57.28      2.61 o
   3   3   1        3.42        4.23      0.39 o
   4   3   1        9.67        9.93      0.75 o
   5   3   1       10.00       10.37      0.83 o
   6   3   1        1.24        1.17      0.34 o
  -8   4   1        0.08       -0.01      0.28 o
  -7   4   1        0.47        0.63      0.24 o
  -6   4   1      122.72      118.98      2.98 o
  -5   4   1       32.25       28.00      0.91 o
  -4   4   1      120.88      131.22      4.18 o
  -3   4   1        2.84        3.65      0.67 o
  -2   4   1      627.05      673.87     15.76 o
  -1   4   1       10.18       28.00      1.28 o
   0   4   1      150.57      185.67      3.43 o
   1   4   1       35.34       39.81      1.74 o
   2   4   1       40.58       36.46      1.07 o
   3   4   1      108.77       96.90      1.92 o
   4   4   1       12.79       11.94      0.84 o
   5   4   1        2.20        2.45      0.39 o
  -8   5   1        5.09        5.12      0.63 o
  -7   5   1       21.62       21.06      1.88 o
  -6   5   1        8.01        9.19      0.77 o
  -5   5   1       21.75       21.74      0.96 o
  -4   5   1      420.82      398.15      4.40 o
  -3   5   1      107.34       91.56      4.23 o
  -2   5   1       23.73       29.95      1.45 o
  -1   5   1       54.18       64.15      2.20 o
   0   5   1      142.72      156.96      5.03 o
   1   5   1      116.87      123.96      1.62 o
   2   5   1       13.63       15.87      0.66 o
   3   5   1       53.70       53.36      1.46 o
   4   5   1        8.92        9.94      0.73 o
   5   5   1        1.34        1.55      0.34 o
  -8   6   1        0.05        0.16      0.16 o
  -7   6   1       16.67       15.43      1.72 o
  -6   6   1       88.41       82.15      2.22 o
  -5   6   1       34.55       28.74      1.34 o
  -4   6   1      209.06      201.08      4.08 o
  -3   6   1      124.02      118.85      2.53 o
  -2   6   1       37.38       32.49      1.87 o
  -1   6   1        0.49        0.16      0.20 o
   0   6   1       40.07       35.59      1.06 o
   1   6   1       19.80       18.02      0.85 o
   2   6   1        0.50        0.19      0.14 o
   3   6   1       36.28       34.07      1.35 o
   4   6   1       22.89       20.82      0.87 o
  -7   7   1        1.85        3.28      0.38 o
  -6   7   1        7.20        6.90      0.61 o
  -5   7   1       22.02       17.84      2.35 o
  -4   7   1       10.05       11.94      0.87 o
  -3   7   1       55.31       50.33      2.76 o
  -2   7   1        0.25        0.31      0.24 o
  -1   7   1      378.64      333.52      4.66 o
   0   7   1        1.47        1.37      0.36 o
   1   7   1       15.37       14.17      0.94 o
   2   7   1       19.45       18.30      0.98 o
   3   7   1       59.70       56.34      2.11 o
  -6   8   1        2.19        0.79      0.35 o
  -5   8   1        0.64        0.67      0.21 o
  -4   8   1       14.47       14.58      1.33 o
  -3   8   1        0.17        0.50      0.39 o
  -2   8   1        0.33        1.56      0.35 o
  -1   8   1       57.04       52.57      1.84 o
   0   8   1        6.78        6.74      0.64 o
   1   8   1       14.49       15.11      0.88 o
   2   8   1        3.37        3.57      0.55 o
  -5   9   1        3.28        4.10      0.58 o
  -4   9   1       34.37       41.41      1.98 o
  -3   9   1        4.14        3.73      0.67 o
  -2   9   1       17.14       18.58      1.46 o
  -1   9   1        7.94        8.07      0.93 o
   0   9   1        0.04       -0.03      0.21 o
   1   9   1        0.63        1.11      0.30 o
  -4  10   1       10.16       11.83      0.74 o
  -3  10   1       44.49       56.14      1.76 o
  -2  10   1        0.04        0.14      0.18 o
  -1  10   1        4.28        5.80      0.56 o
  -2 -10   2        9.58       10.75      0.52 o
  -1 -10   2        2.98        2.74      0.34 o
   0 -10   2        6.96        6.28      0.55 o
   1 -10   2       15.26       21.86      1.42 o
   2 -10   2       25.99       26.03      1.44 o
   3 -10   2        2.11        1.60      0.40 o
   4 -10   2        4.21        5.38      0.66 o
   5 -10   2        5.85        6.42      0.64 o
  -3  -9   2        1.68        1.06      0.23 o
  -2  -9   2        1.17        1.12      0.42 o
  -1  -9   2       25.67       23.60      1.15 o
   0  -9   2       45.08       42.62      2.27 o
   1  -9   2        8.46        7.56      0.53 o
   2  -9   2        1.39        1.71      1.47 o
   3  -9   2       95.72       93.08      3.31 o
   4  -9   2        0.10       -0.16      0.23 o
   5  -9   2        1.05        0.93      0.27 o
   6  -9   2        5.84        4.54      0.58 o
  -4  -8   2        8.70        9.89      0.88 o
  -3  -8   2       38.75       38.52      1.78 o
  -2  -8   2        6.19        8.92      1.07 o
  -1  -8   2       43.71       39.82      2.21 o
   0  -8   2        4.65        5.34      0.94 o
   1  -8   2      165.90      183.32      5.67 o
   2  -8   2       72.31       65.61      1.96 o
   3  -8   2      101.71       85.58      3.31 o
   4  -8   2       26.67       22.20      1.72 o
   5  -8   2       75.53       67.50      2.89 o
   6  -8   2        0.51        0.83      0.34 o
   7  -8   2        0.44        0.21      0.16 o
  -5  -7   2        1.99        2.64      0.50 o
  -4  -7   2        4.80        4.95      0.80 o
  -3  -7   2        5.43        4.54      0.83 o
  -2  -7   2      537.74      490.66      7.96 o
  -1  -7   2      257.10      260.30      4.57 o
   0  -7   2        9.71        7.95      0.65 o
   1  -7   2       24.96       25.06      1.01 o
   2  -7   2      330.50      300.79      4.72 o
   3  -7   2        4.06        2.35      0.34 o
   4  -7   2        0.76        0.49      0.34 o
   5  -7   2        3.78        3.72      0.61 o
   6  -7   2        0.04        0.02      0.17 o
   7  -7   2        0.52        0.49      0.24 o
  -6  -6   2        0.04        0.22      0.22 o
  -5  -6   2        3.54        3.79      0.68 o
  -4  -6   2        1.02        0.54      0.40 o
  -3  -6   2        7.15        9.02      1.09 o
  -2  -6   2        2.00        2.14      0.47 o
  -1  -6   2        6.96        8.22      1.36 o
   0  -6   2        9.98        7.12      1.20 o
   1  -6   2      185.51      191.31      5.94 o
   2  -6   2      128.64      126.36      3.35 o
   3  -6   2       26.21       21.58      1.06 o
   4  -6   2      132.99      130.22      2.13 o
   5  -6   2       73.39       67.75      2.04 o
   6  -6   2       44.41       40.54      2.46 o
   7  -6   2        0.51        0.93      0.23 o
  -6  -5   2       18.38       18.45      1.35 o
  -5  -5   2      267.61      253.70      5.71 o
  -4  -5   2       50.27       49.79      2.22 o
  -3  -5   2       93.57       96.32      2.04 o
  -2  -5   2       82.02       75.58      4.96 o
  -1  -5   2      336.17      351.67      7.89 o
   0  -5   2      364.45      441.95     15.36 o
   1  -5   2       38.63       37.84      2.41 o
   2  -5   2       11.51        8.60      1.18 o
   3  -5   2       15.42       22.63      1.41 o
   4  -5   2       63.68       69.12      1.57 o
   5  -5   2       98.15       88.37      1.92 o
   6  -5   2       45.67       42.29      3.85 o
   7  -5   2        4.42        3.82      0.64 o
  -7  -4   2        3.10        3.73      0.53 o
  -6  -4   2       50.75       46.50      2.38 o
  -5  -4   2       58.86       58.53      2.39 o
  -4  -4   2      275.37      257.37      5.74 o
  -3  -4   2       27.59       22.89      1.41 o
  -2  -4   2       23.09       28.09      1.38 o
  -1  -4   2       28.70       58.23      2.82 o
   0  -4   2     1665.41     1581.83      8.83 o
   1  -4   2      164.10      167.62      4.48 o
   2  -4   2      167.16      182.09      4.71 o
   3  -4   2      499.17      497.91      9.01 o
   4  -4   2        6.95        5.07      0.60 o
   5  -4   2       20.72       20.35      1.43 o
   6  -4   2        6.00        5.32      0.87 o
   7  -4   2       28.72       25.14      1.65 o
  -7  -3   2       18.38       20.14      1.39 o
  -6  -3   2      146.47      149.45      2.99 o
  -5  -3   2       99.16      105.83      2.00 o
  -4  -3   2        1.77        1.87      0.58 o
  -3  -3   2        6.18        2.50      0.70 o
  -2  -3   2      493.20      490.63     11.90 o
  -1  -3   2       69.56       57.37      2.40 o
   0  -3   2      235.63      233.31      4.38 o
   1  -3   2      100.95      102.71      2.08 o
   2  -3   2      308.10      312.41      6.03 o
   3  -3   2      171.63      173.40      3.47 o
   4  -3   2      112.49      121.07      4.49 o
   5  -3   2       46.49       49.98      1.52 o
   6  -3   2       17.46       17.21      1.50 o
   7  -3   2       13.25       11.63      1.10 o
  -7  -2   2        0.74        1.07      0.27 o
  -6  -2   2       25.10       24.46      1.58 o
  -5  -2   2      134.30      135.23      2.23 o
  -4  -2   2      253.17      248.82      6.21 o
  -3  -2   2      166.33      195.58      4.77 o
  -2  -2   2     1106.05     1096.39     11.15 o
  -1  -2   2     1224.35     1097.06      8.57 o
   0  -2   2     1378.70     1279.03      8.05 o
   1  -2   2      422.54      479.87      5.02 o
   2  -2   2      312.37      380.22      4.27 o
   3  -2   2       15.11       12.26      0.90 o
   4  -2   2       16.29       15.48      1.57 o
   5  -2   2        0.53        0.86      0.29 o
   6  -2   2       24.60       22.13      1.65 o
   7  -2   2       17.69       20.15      1.39 o
  -8  -1   2       14.55       16.01      1.06 o
  -7  -1   2        9.13        7.58      0.89 o
  -6  -1   2       63.03       60.91      2.47 o
  -5  -1   2       20.31       17.64      0.81 o
  -4  -1   2      110.74      120.49      4.13 o
  -3  -1   2      711.00      759.27      8.79 o
  -2  -1   2      145.85      139.37      3.10 o
  -1  -1   2        2.91        3.09      0.39 o
   0  -1   2      210.11      205.36      2.73 o
   2  -1   2      104.73      126.71      2.42 o
   3  -1   2        0.08        0.45      0.28 o
   4  -1   2        0.15        0.11      0.28 o
   5  -1   2      180.54      177.61      3.54 o
   6  -1   2        0.67        0.64      0.25 o
   7  -1   2        0.14        0.26      0.17 o
  -8   0   2       22.26       21.61      1.28 o
  -7   0   2       49.65       51.35      2.33 o
  -6   0   2      159.79      161.52      3.01 o
  -5   0   2      253.98      267.93      2.86 o
  -4   0   2       66.64       91.15      3.47 o
  -3   0   2      434.41      459.50      6.47 o
  -2   0   2       64.31       73.57      2.08 o
  -1   0   2      118.95      138.07      2.83 o
   1   0   2     1466.96     1495.98      7.16 o
   2   0   2       59.85       57.35      1.60 o
   3   0   2      192.46      195.58      4.69 o
   4   0   2      104.27      102.07      3.97 o
   5   0   2       16.57       14.59      1.33 o
   6   0   2       45.00       45.76      2.28 o
   7   0   2       16.10       18.37      0.72 o
  -8   1   2        0.08        0.24      0.24 o
  -7   1   2        7.19        7.46      0.53 o
  -6   1   2       26.19       24.17      1.17 o
  -5   1   2       17.25       14.33      0.71 o
  -4   1   2      721.07      758.39      9.74 o
  -3   1   2      911.38      874.05      8.52 o
  -2   1   2      287.05      254.62      3.48 o
  -1   1   2      752.17      729.19      6.40 o
   0   1   2      526.50      607.37     11.04 o
   1   1   2       12.18       14.16      1.10 o
   2   1   2       13.97       17.21      0.92 o
   3   1   2        3.44        4.17      0.68 o
   4   1   2       46.93       49.27      1.66 o
   5   1   2        1.29        1.10      0.38 o
   6   1   2        0.59        0.88      0.34 o
  -8   2   2        0.57        0.35      0.23 o
  -7   2   2       77.29       75.19      1.93 o
  -6   2   2        1.32        1.05      0.32 o
  -5   2   2      230.07      225.00      2.87 o
  -4   2   2       35.17       44.07      2.32 o
  -3   2   2      243.22      267.74      9.22 o
  -2   2   2        4.77        2.07      0.35 o
  -1   2   2      938.85     1013.56     21.18 o
   0   2   2        7.66        5.76      0.85 o
   1   2   2        5.85        6.00      0.50 o
   2   2   2      624.42      603.26     10.30 o
   3   2   2        4.48        2.61      0.31 o
   4   2   2       17.44       17.34      1.20 o
   5   2   2        2.86        2.83      0.60 o
   6   2   2       35.85       38.76      1.76 o
  -8   3   2        1.98        2.45      0.34 o
  -7   3   2       38.94       42.86      1.25 o
  -6   3   2      166.25      165.04      3.07 o
  -5   3   2        0.41        0.71      0.20 o
  -4   3   2      266.83      270.32     13.03 o
  -3   3   2      117.31      134.66      4.12 o
  -2   3   2      278.88      354.53      6.54 o
  -1   3   2      212.03      270.45      5.83 o
   0   3   2      314.36      328.23     16.74 o
   1   3   2      117.59      104.63      4.20 o
   2   3   2      188.87      190.79      4.29 o
   3   3   2      103.02      103.66      2.43 o
   4   3   2        9.23       10.41      0.77 o
   5   3   2        2.96        2.12      0.53 o
   6   3   2       15.57       15.53      0.89 o
  -8   4   2        1.15        1.43      0.40 o
  -7   4   2        5.64        4.81      0.41 o
  -6   4   2      213.16      201.12      5.07 o
  -5   4   2       10.60       10.93      0.80 o
  -4   4   2      105.64      100.80      2.05 o
  -3   4   2       11.35        6.24      0.69 o
  -2   4   2      481.83      532.82      8.00 o
  -1   4   2       49.05       42.15      2.13 o
   0   4   2      331.62      333.05      7.62 o
   1   4   2      285.87      311.10      6.00 o
   2   4   2        0.22        0.86      0.21 o
   3   4   2       21.44       20.04      0.90 o
   4   4   2        3.29        2.91      0.47 o
   5   4   2        1.16        0.94      0.33 o
  -8   5   2       15.63       17.87      1.13 o
  -7   5   2        0.51       -0.01      0.14 o
  -6   5   2       14.73       12.50      1.30 o
  -5   5   2        0.69        0.48      0.23 o
  -4   5   2       37.17       31.69      1.55 o
  -3   5   2       96.36       88.35      3.17 o
  -2   5   2        5.55        5.48      0.42 o
  -1   5   2       12.06        8.69      0.69 o
   0   5   2      131.46      122.21      1.92 o
   1   5   2       10.16        9.26      0.48 o
   2   5   2        2.48        2.23      0.27 o
   3   5   2       83.19       80.00      1.72 o
   4   5   2       85.27       88.10      2.26 o
  -8   6   2       15.14       17.08      0.94 o
  -7   6   2        1.92        2.07      0.33 o
  -6   6   2       41.42       38.94      2.19 o
  -5   6   2        1.21        2.45      0.41 o
  -4   6   2       31.53       34.70      4.94 o
  -3   6   2      364.39      321.62     32.48 o
  -2   6   2       61.49       59.01      3.33 o
  -1   6   2      118.46      112.23      2.64 o
   0   6   2      133.68      114.42      2.66 o
   1   6   2       66.94       72.94      1.57 o
   2   6   2        2.41        1.87      0.29 o
   3   6   2        8.63        7.99      0.60 o
  -7   7   2        4.50        3.91      0.38 o
  -6   7   2        0.36        0.28      0.17 o
  -5   7   2       47.91       42.50      3.87 o
  -4   7   2        4.69        2.53      0.68 o
  -3   7   2        0.16        0.52      0.39 o
  -2   7   2        0.48        1.35      0.48 o
  -1   7   2      193.56      178.52      3.41 o
   0   7   2        1.18        1.54      0.36 o
   1   7   2       16.87       15.67      1.30 o
   2   7   2        3.18        3.40      0.56 o
  -6   8   2        9.54       11.47      0.92 o
  -5   8   2        5.35        4.43      0.67 o
  -4   8   2       94.77       91.41      3.35 o
  -3   8   2        5.33        6.56      0.97 o
  -2   8   2        0.04        0.13      0.25 o
  -1   8   2        0.62        2.10      0.52 o
   0   8   2       20.97       20.51      1.43 o
   1   8   2        5.32        6.78      0.72 o
  -5   9   2        0.12       -0.07      0.18 o
  -4   9   2        0.58        0.80      0.29 o
  -3   9   2        7.32        8.34      0.87 o
  -2   9   2        1.45        1.73      0.43 o
  -1   9   2       28.11       33.64      1.61 o
   0   9   2        0.11       -0.16      0.18 o
  -1 -11   3       23.42       26.25      1.13 o
   0 -11   3       10.78       12.19      0.87 o
   1 -11   3       21.16       23.48      1.24 o
   2 -11   3        1.82        1.81      0.33 o
   3 -11   3        5.53        6.54      0.61 o
   4 -11   3        4.99        6.23      0.53 o
  -2 -10   3        7.75        6.96      0.48 o
  -1 -10   3       19.04       18.22      0.87 o
   0 -10   3        7.30        7.55      0.92 o
   1 -10   3        7.96        9.45      0.68 o
   2 -10   3        7.59        7.90      0.89 o
   3 -10   3        6.18        6.52      0.83 o
   4 -10   3        0.81        1.73      0.42 o
   5 -10   3        1.07        1.40      0.34 o
  -3  -9   3        1.26        0.70      0.21 o
  -2  -9   3        4.94        7.03      0.84 o
  -1  -9   3       44.01       42.86      2.09 o
   0  -9   3        6.52        6.49      0.59 o
   1  -9   3        0.93        1.15      0.41 o
   2  -9   3        0.35       -0.20      0.29 o
   3  -9   3      293.93      256.93      5.67 o
   4  -9   3        2.88        2.02      0.51 o
   5  -9   3       18.62       18.71      1.37 o
   6  -9   3        1.41        1.89      0.36 o
  -4  -8   3       33.71       36.65      1.78 o
  -3  -8   3       21.93       19.41      1.48 o
  -2  -8   3       69.97       65.50      2.77 o
  -1  -8   3        0.51        0.69      0.50 o
   0  -8   3       14.58       15.98      1.14 o
   1  -8   3       71.97       67.44      2.30 o
   2  -8   3       66.54       55.94      2.66 o
   3  -8   3        2.58        4.37      0.80 o
   4  -8   3       14.15       12.81      1.31 o
   5  -8   3       38.81       35.94      2.07 o
   6  -8   3       17.06       16.57      1.17 o
  -5  -7   3       13.73       13.38      1.11 o
  -4  -7   3        3.32        2.44      0.59 o
  -3  -7   3        0.31       -0.43      0.43 o
  -2  -7   3       95.81       92.48      3.38 o
  -1  -7   3      511.18      533.53      4.79 o
   0  -7   3       69.09       73.40      2.77 o
   1  -7   3       64.98       71.90      2.29 o
   2  -7   3      142.17      142.53      2.78 o
   3  -7   3        8.44        9.31      0.59 o
   4  -7   3       14.94       15.05      0.78 o
   5  -7   3       29.39       26.97      1.27 o
   6  -7   3       19.35       18.90      0.94 o
  -6  -6   3       12.63       12.47      1.00 o
  -5  -6   3       19.04       16.84      1.42 o
  -4  -6   3        1.50        1.22      0.33 o
  -3  -6   3        7.80        7.41      0.61 o
  -2  -6   3       46.77       44.23      1.22 o
  -1  -6   3      385.09      340.26      8.50 o
   0  -6   3      101.60       82.90      6.67 o
   1  -6   3      117.50      117.33      4.58 o
   2  -6   3      146.65      149.73      5.22 o
   3  -6   3        4.88        4.83      0.60 o
   4  -6   3      107.85      101.52      2.45 o
   5  -6   3        0.73        0.66      0.21 o
   6  -6   3        3.74        3.45      0.44 o
   7  -6   3        0.10        0.07      0.21 o
  -7  -5   3        3.45        4.58      0.54 o
  -6  -5   3        5.76        6.88      0.89 o
  -5  -5   3       30.49       25.86      1.25 o
  -4  -5   3        1.23        1.54      0.30 o
  -3  -5   3       58.74       64.41      1.65 o
  -2  -5   3      126.31      120.98      7.57 o
  -1  -5   3       12.56       14.41      1.58 o
   0  -5   3      237.15      257.67      5.12 o
   1  -5   3      262.47      257.56      4.20 o
   2  -5   3      181.86      186.12      5.33 o
   3  -5   3        1.88        1.95      0.47 o
   4  -5   3        9.33       11.68      0.67 o
   5  -5   3       25.14       21.36      1.20 o
   6  -5   3       50.52       43.26      2.32 o
   7  -5   3        1.95        1.61      0.38 o
  -7  -4   3        0.00        0.09      0.20 o
  -6  -4   3       28.12       26.47      1.22 o
  -5  -4   3       64.73       58.91      2.58 o
  -4  -4   3      106.24      101.38      3.10 o
  -3  -4   3        0.47        0.57      0.29 o
  -2  -4   3      334.35      341.03      7.39 o
  -1  -4   3      244.85      222.57      5.41 o
   0  -4   3      165.09      168.20      3.08 o
   1  -4   3        2.47        2.89      0.43 o
   2  -4   3       32.53       28.51      1.81 o
   3  -4   3      134.46      121.11      6.08 o
   4  -4   3        9.14        7.93      0.81 o
   5  -4   3        0.47        0.33      0.22 o
   6  -4   3        4.26        3.33      0.69 o
   7  -4   3        4.50        3.88      0.60 o
  -7  -3   3        4.83        5.06      0.78 o
  -6  -3   3       40.03       38.53      1.41 o
  -5  -3   3       17.13       14.27      0.75 o
  -4  -3   3      108.48      109.43      4.47 o
  -3  -3   3       99.63       70.65      2.36 o
  -2  -3   3        3.49       11.00      1.20 o
  -1  -3   3       26.87       25.47      1.56 o
   0  -3   3        5.89        4.96      0.48 o
   1  -3   3      428.03      455.72     27.08 o
   2  -3   3      407.63      429.60     26.58 o
   3  -3   3       29.60       25.90      2.12 o
   4  -3   3       46.23       52.77      2.47 o
   5  -3   3       91.14       86.87      3.26 o
   6  -3   3       35.46       31.24      1.97 o
   7  -3   3        0.80        0.89      0.23 o
  -8  -2   3        0.91        1.13      0.33 o
  -7  -2   3        8.99        9.48      0.67 o
  -6  -2   3      151.07      141.83      2.74 o
  -5  -2   3      172.78      164.84      2.48 o
  -4  -2   3       15.42       16.71      1.65 o
  -3  -2   3       12.31       16.48      1.46 o
  -2  -2   3       82.12       75.66      2.80 o
  -1  -2   3      922.38      852.58      7.48 o
   0  -2   3        5.52        6.42      0.38 o
   1  -2   3      208.30      229.27      2.69 o
   2  -2   3        0.46        1.19      0.45 o
   3  -2   3       23.74       22.19      1.30 o
   4  -2   3        4.20        4.39      0.57 o
   5  -2   3       23.63       23.77      1.72 o
   6  -2   3        0.97        1.39      0.31 o
   7  -2   3        3.59        3.58      0.55 o
  -8  -1   3       18.80       21.29      1.35 o
  -7  -1   3       17.18       17.32      0.94 o
  -6  -1   3       58.23       56.45      1.74 o
  -5  -1   3       85.58       88.57      1.51 o
  -4  -1   3      154.41      146.75      4.68 o
  -3  -1   3      128.34      112.30      3.55 o
  -2  -1   3        3.64        2.32      0.44 o
  -1  -1   3       76.63       86.65      2.47 o
   0  -1   3       78.87       92.55      1.83 o
   1  -1   3     1308.28     1393.23     31.30 o
   2  -1   3      579.22      640.51      5.48 o
   3  -1   3        8.01        7.17      1.02 o
   4  -1   3       40.44       37.71      2.49 o
   5  -1   3        0.77        1.49      0.34 o
   6  -1   3        0.37        0.19      0.30 o
   7  -1   3        0.74        1.08      0.30 o
  -8   0   3        0.29        0.63      0.28 o
  -7   0   3        1.66        1.38      0.66 o
  -6   0   3       50.53       48.45      1.33 o
  -5   0   3      212.23      214.89      2.31 o
  -4   0   3       26.03       21.91      1.72 o
  -3   0   3      329.86      363.94      5.90 o
  -2   0   3      393.95      376.34      4.92 o
  -1   0   3      313.41      313.15      5.13 o
   0   0   3        9.31       11.10      1.00 o
   1   0   3     1107.47     1215.20     11.66 o
   2   0   3      336.05      356.06     19.36 o
   3   0   3        9.96       10.45      1.16 o
   4   0   3       21.04       21.01      1.60 o
   5   0   3        5.41        4.77      0.78 o
   6   0   3        8.49        8.11      0.89 o
  -8   1   3       17.97       19.32      0.85 o
  -7   1   3        1.55        1.00      0.24 o
  -6   1   3       56.89       55.28      1.42 o
  -5   1   3        6.05        5.56      0.38 o
  -4   1   3       14.18        7.21      0.97 o
  -3   1   3      169.63      188.61      3.91 o
  -2   1   3      128.20      152.24      4.68 o
  -1   1   3       13.45       12.22      0.42 o
   0   1   3      322.38      293.65      5.73 o
   1   1   3       43.97       36.97      2.30 o
   2   1   3        1.35        1.08      0.52 o
   3   1   3       32.48       28.42      1.00 o
   4   1   3       68.04       60.02      1.93 o
   5   1   3       19.03       18.02      1.44 o
   6   1   3        0.06       -0.24      0.24 o
  -8   2   3        0.03        0.85      0.21 o
  -7   2   3       12.78       13.85      0.72 o
  -6   2   3      246.97      231.18      4.77 o
  -5   2   3        3.02        2.50      0.30 o
  -4   2   3       42.12       48.69      2.14 o
  -3   2   3      369.51      375.71      7.23 o
  -2   2   3      308.57      316.32      6.43 o
  -1   2   3        8.04       17.93      4.40 o
   0   2   3       56.57       60.84      2.90 o
   1   2   3      107.57      120.53      4.67 o
   2   2   3       39.66       36.32      1.01 o
   3   2   3       20.83       18.97      1.05 o
   4   2   3        0.27        0.29      0.30 o
   5   2   3        2.54        2.91      0.60 o
   6   2   3        1.57        2.12      0.36 o
  -8   3   3        7.70        7.05      0.56 o
  -7   3   3        1.01        0.69      0.23 o
  -6   3   3        0.33        0.88      0.30 o
  -5   3   3      240.42      220.64      3.96 o
  -4   3   3      114.71      104.14      2.02 o
  -3   3   3      127.55      112.76      4.25 o
  -2   3   3        0.34        0.40      0.21 o
  -1   3   3      255.03      255.84      6.26 o
   0   3   3        1.26        3.34      0.78 o
   1   3   3        0.04        0.19      0.14 o
   2   3   3        3.81        4.18      0.37 o
   3   3   3       25.09       24.00      1.23 o
   4   3   3       35.76       33.35      1.93 o
   5   3   3        1.36        1.03      0.37 o
  -8   4   3       21.95       23.81      0.93 o
  -7   4   3       15.40       16.16      0.97 o
  -6   4   3       31.68       26.10      1.26 o
  -5   4   3        3.79        4.24      0.75 o
  -4   4   3      107.62      111.63      3.64 o
  -3   4   3      350.37      346.00      4.96 o
  -2   4   3       30.09       23.19      2.03 o
  -1   4   3       82.76       82.68      2.28 o
   0   4   3       20.95       20.19      0.76 o
   1   4   3      165.89      167.94      2.50 o
   2   4   3       69.91       66.17      2.35 o
   3   4   3        6.59        7.66      0.53 o
   4   4   3        8.34       10.00      0.98 o
  -8   5   3       19.91       21.82      1.11 o
  -7   5   3        0.69        0.55      0.22 o
  -6   5   3       59.32       54.21      1.76 o
  -5   5   3       96.01       81.80      3.20 o
  -4   5   3       75.93       60.71      3.03 o
  -3   5   3      107.23      111.95      2.58 o
  -2   5   3       35.80       33.50      1.18 o
  -1   5   3       62.29       58.26      1.85 o
   0   5   3        0.68        0.47      0.17 o
   1   5   3        0.42        0.57      0.20 o
   2   5   3       10.67        9.25      0.60 o
   3   5   3        0.56        0.58      0.49 o
   4   5   3       15.59       14.40      0.92 o
  -7   6   3       25.67       33.00      1.44 o
  -6   6   3        0.77        1.57      0.31 o
  -5   6   3       25.93       24.26      1.71 o
  -4   6   3        6.29        3.73      0.80 o
  -3   6   3       48.32       46.26      2.66 o
  -2   6   3      105.48       93.01      3.61 o
  -1   6   3        2.48        1.38      0.49 o
   0   6   3      217.03      210.90     10.37 o
   1   6   3        0.61        0.13      0.17 o
   2   6   3        2.46        2.19      0.32 o
  -7   7   3       13.00       14.95      0.90 o
  -6   7   3       18.36       17.72      1.25 o
  -5   7   3        2.50        1.20      0.44 o
  -4   7   3        2.57        2.06      0.58 o
  -3   7   3       18.36       16.57      1.55 o
  -2   7   3        4.83        4.20      0.81 o
  -1   7   3        0.64        0.32      0.35 o
   0   7   3       38.00       37.60      1.96 o
   1   7   3        1.49        1.53      0.40 o
  -6   8   3        0.21       -0.01      0.16 o
  -5   8   3        0.45       -0.02      0.17 o
  -4   8   3       21.33       22.94      0.81 o
  -3   8   3       43.65       47.72      1.43 o
  -2   8   3        8.74        7.68      0.90 o
  -1   8   3       15.79       15.91      1.21 o
   0   8   3        0.53        0.70      0.28 o
  -3   9   3       10.15       12.22      0.82 o
  -2   9   3       21.43       28.14      0.83 o
  -1 -11   4       23.80       26.44      1.26 o
   0 -11   4       16.74       16.97      1.10 o
   1 -11   4        1.80        1.20      0.31 o
   2 -11   4       21.83       25.57      1.33 o
   3 -11   4        3.13        3.39      0.47 o
   4 -11   4        0.65        0.95      0.25 o
  -3 -10   4        3.50        3.27      0.42 o
  -2 -10   4        0.09        0.37      0.25 o
  -1 -10   4        0.03        0.11      0.17 o
   0 -10   4       53.32       54.79      2.24 o
   1 -10   4       20.65       20.17      1.02 o
   2 -10   4       13.47       11.76      1.14 o
   3 -10   4        0.06        0.28      0.24 o
   4 -10   4       16.58       18.13      1.27 o
   5 -10   4        0.21        0.59      0.24 o
  -4  -9   4       17.84       20.94      0.98 o
  -3  -9   4        9.61       11.78      0.95 o
  -2  -9   4       85.33       90.87      1.97 o
  -1  -9   4       12.77       17.39      1.38 o
   0  -9   4        4.58        3.70      0.67 o
   1  -9   4        2.78        3.44      0.69 o
   2  -9   4       60.46       58.84      2.77 o
   3  -9   4       17.88       16.80      1.48 o
   4  -9   4       73.36       68.21      2.79 o
   5  -9   4        9.97        9.89      0.94 o
  -5  -8   4        7.68        9.12      0.72 o
  -4  -8   4       13.82       16.09      1.21 o
  -3  -8   4       11.08       12.53      0.80 o
  -2  -8   4        0.18        0.66      0.23 o
  -1  -8   4      511.80      469.27      7.46 o
   0  -8   4       61.60       61.19      2.75 o
   1  -8   4       11.85       10.46      1.16 o
   2  -8   4       58.01       56.26      2.71 o
   3  -8   4      180.76      175.20      7.29 o
   4  -8   4        4.28        3.73      0.50 o
   5  -8   4        1.02        1.19      0.26 o
   6  -8   4        3.26        3.83      0.47 o
  -6  -7   4       15.72       19.48      0.97 o
  -5  -7   4        1.96        1.81      0.45 o
  -4  -7   4       10.29       11.89      0.80 o
  -3  -7   4       17.86       16.60      0.98 o
  -2  -7   4       40.75       38.50      1.34 o
  -1  -7   4        0.37        0.38      0.25 o
   0  -7   4       32.28       31.91      1.90 o
   1  -7   4        7.95        6.02      0.67 o
   2  -7   4       69.75       73.33      1.77 o
   3  -7   4       50.71       50.02      1.58 o
   4  -7   4       20.55       17.68      1.07 o
   5  -7   4       48.18       47.18      1.85 o
   6  -7   4       19.89       18.67      1.27 o
  -6  -6   4       12.31       14.31      1.12 o
  -5  -6   4       63.42       58.11      1.81 o
  -4  -6   4      323.81      307.41      4.78 o
  -3  -6   4       69.50       62.95      1.55 o
  -2  -6   4       74.55       72.38      1.93 o
  -1  -6   4       77.07       71.29      4.08 o
   0  -6   4      433.88      478.72      8.53 o
   1  -6   4       88.75      104.56      4.21 o
   2  -6   4       19.49       17.17      1.06 o
   3  -6   4        4.56        3.22      0.41 o
   4  -6   4        5.69        7.30      1.76 o
   5  -6   4        7.68        6.71      0.68 o
   6  -6   4       20.79       18.02      1.38 o
   7  -6   4        2.31        2.79      0.28 o
  -7  -5   4        8.60        9.18      0.81 o
  -6  -5   4        4.83        5.49      0.55 o
  -5  -5   4      117.35      112.07      2.63 o
  -4  -5   4      129.79      121.48      3.53 o
  -3  -5   4      250.50      248.58      6.71 o
  -2  -5   4       95.46       93.29      4.28 o
  -1  -5   4        0.02        0.14      0.21 o
   0  -5   4        4.29       10.49      0.87 o
   1  -5   4      870.63      915.62      8.22 o
   2  -5   4       81.33       93.00      3.58 o
   3  -5   4       37.67       43.40      3.21 o
   4  -5   4      118.40      114.77      3.21 o
   5  -5   4        0.30       -0.17      0.27 o
   6  -5   4        7.59        7.25      0.92 o
   7  -5   4        6.41        6.15      0.43 o
  -7  -4   4        3.97        4.37      0.44 o
  -6  -4   4       33.24       30.27      1.36 o
  -5  -4   4      246.15      213.57      5.00 o
  -4  -4   4      165.28      167.77      4.28 o
  -3  -4   4       44.17       38.47      1.93 o
  -2  -4   4       63.65       53.77      2.94 o
  -1  -4   4      753.15      800.75     10.02 o
   0  -4   4        4.60       27.61     21.51 o
   1  -4   4       10.76       18.03      5.77 o
   2  -4   4       60.81       64.09      3.13 o
   3  -4   4       24.20       27.42      2.42 o
   4  -4   4       54.22       50.21      2.78 o
   5  -4   4       14.03       17.50      1.55 o
   6  -4   4        5.58        5.83      0.84 o
   7  -4   4        3.28        3.80      0.43 o
  -8  -3   4       22.50       27.90      1.27 o
  -7  -3   4        7.18        9.69      0.72 o
  -6  -3   4        0.05        0.20      0.31 o
  -5  -3   4        0.12        0.60      0.22 o
  -4  -3   4      235.70      231.57      3.75 o
  -3  -3   4      476.63      446.52      6.09 o
  -2  -3   4      205.93      271.99      5.90 o
  -1  -3   4     1016.45     1010.29      9.63 o
   0  -3   4      478.54      540.44     21.73 o
   1  -3   4      265.06      307.69     17.91 o
   2  -3   4       48.13       50.81      2.93 o
   3  -3   4       61.78       70.89      3.80 o
   4  -3   4        1.40        0.77      0.38 o
   5  -3   4       15.40       14.22      1.67 o
   6  -3   4        0.52        0.48      0.26 o
   7  -3   4        2.35        2.45      0.38 o
  -8  -2   4        1.40        2.18      0.45 o
  -7  -2   4       22.88       20.90      1.49 o
  -6  -2   4        1.69        1.36      0.31 o
  -5  -2   4      261.57      236.74      3.00 o
  -4  -2   4       71.94       62.35      3.32 o
  -3  -2   4       74.58       93.65      3.60 o
  -2  -2   4      508.45      551.51      7.55 o
  -1  -2   4       43.49       38.47      1.48 o
   0  -2   4        1.52        6.55      3.34 o
   1  -2   4        0.32        0.51      0.20 o
   2  -2   4     2533.78     2700.02     19.60 o
   3  -2   4       13.23       17.34      1.82 o
   4  -2   4        1.56        2.01      0.58 o
   5  -2   4        1.61        1.66      0.34 o
   6  -2   4       57.39       57.41      4.21 o
  -8  -1   4        4.01        6.24      0.66 o
  -7  -1   4       70.69       60.63      1.79 o
  -6  -1   4      129.75      115.02      2.73 o
  -5  -1   4      381.00      363.01      3.10 o
  -4  -1   4      513.61      473.34      8.64 o
  -3  -1   4      197.46      256.02      5.57 o
  -2  -1   4      281.43      320.67      5.87 o
  -1  -1   4       37.21       45.66      2.10 o
   0  -1   4       48.86       56.25      1.66 o
   1  -1   4      850.94     1069.43      7.60 o
   2  -1   4      850.41      912.23     13.16 o
   3  -1   4       14.65       16.54      2.68 o
   4  -1   4       58.73       62.83      7.58 o
   5  -1   4        5.45        5.48      0.80 o
   6  -1   4        2.33        1.73      0.42 o
  -8   0   4        5.41        4.84      0.65 o
  -7   0   4        0.76        1.46      0.29 o
  -6   0   4       32.27       26.47      0.98 o
  -5   0   4       27.75       23.57      0.78 o
  -4   0   4       32.96       26.24      1.92 o
  -3   0   4      923.40      979.18      8.73 o
  -2   0   4      456.98      462.14      5.81 o
  -1   0   4      181.22      186.21      4.72 o
   0   0   4       52.46       54.83      5.24 o
   1   0   4      464.66      552.47      9.15 o
   2   0   4       57.99       60.14      3.32 o
   3   0   4        9.87        9.36      0.60 o
   4   0   4        3.86        4.71      0.55 o
   5   0   4        5.57        5.76      0.82 o
   6   0   4        4.38        3.16      0.50 o
  -8   1   4       33.71       36.22      1.72 o
  -7   1   4        0.00        0.01      0.13 o
  -6   1   4      156.29      142.64      2.65 o
  -5   1   4        1.15        1.16      0.18 o
  -4   1   4      148.79      136.58      8.81 o
  -3   1   4        8.03       13.20      0.83 o
  -2   1   4       55.71       53.09      2.73 o
  -1   1   4        1.95        5.63      0.93 o
   0   1   4      471.42      460.37      8.19 o
   1   1   4        5.17        6.83      1.13 o
   2   1   4       25.27       26.33      0.88 o
   3   1   4      147.84      131.69      2.79 o
   4   1   4        0.45        0.80      0.34 o
   5   1   4       10.78        8.28      0.90 o
   6   1   4        0.04        0.11      0.16 o
  -8   2   4        7.68        7.79      0.82 o
  -7   2   4        2.63        3.00      0.41 o
  -6   2   4       75.80       78.74      2.28 o
  -5   2   4      205.93      194.11      2.81 o
  -4   2   4       14.03       14.75      1.63 o
  -3   2   4      270.51      237.02      6.33 o
  -2   2   4      190.64      209.17      5.93 o
  -1   2   4      120.70      149.62      5.05 o
   0   2   4       25.28       30.97      2.45 o
   1   2   4      159.38      170.32      2.57 o
   2   2   4       10.08        8.82      0.66 o
   3   2   4       53.36       47.30      1.71 o
   4   2   4       17.83       16.91      1.35 o
   5   2   4        0.61        0.19      0.25 o
  -8   3   4        0.26        0.25      0.24 o
  -7   3   4        2.15        3.22      0.45 o
  -6   3   4       12.27       11.04      0.83 o
  -5   3   4      402.28      376.56      6.12 o
  -4   3   4        1.14        2.55      0.44 o
  -3   3   4       34.82       35.05      1.87 o
  -2   3   4        4.30        3.32      0.79 o
  -1   3   4      361.83      367.26      8.31 o
   0   3   4        0.61        1.37      0.30 o
   1   3   4      132.70      134.43      3.00 o
   2   3   4       63.03       60.67      1.94 o
   3   3   4        2.67        3.05      0.45 o
   4   3   4       14.99       13.60      1.12 o
  -8   4   4       20.92       19.63      1.13 o
  -7   4   4       34.23       35.70      1.35 o
  -6   4   4        4.20        2.49      0.40 o
  -5   4   4        3.87        3.60      0.46 o
  -4   4   4        5.55        5.86      0.46 o
  -3   4   4      127.83      122.20      2.33 o
  -2   4   4       61.53       56.77      1.55 o
  -1   4   4        1.15        0.95      0.23 o
   0   4   4        2.40        2.39      0.35 o
   1   4   4       35.42       32.09      1.61 o
   2   4   4        0.91        0.98      0.33 o
   3   4   4        0.50        0.43      0.20 o
   4   4   4       24.07       25.03      1.22 o
  -7   5   4       20.38       23.70      0.98 o
  -6   5   4        5.08        5.29      0.52 o
  -5   5   4       76.96       80.23      4.09 o
  -4   5   4        2.45        1.62      0.25 o
  -3   5   4       94.73      101.49      2.45 o
  -2   5   4      212.26      201.51      3.40 o
  -1   5   4       18.54       20.40      1.57 o
   0   5   4       23.62       25.39      1.28 o
   1   5   4       88.79       78.49      2.24 o
   2   5   4       34.55       34.72      1.30 o
   3   5   4        0.58        0.28      0.23 o
  -7   6   4        6.90        9.77      0.82 o
  -6   6   4        5.84        4.31      0.66 o
  -5   6   4        2.25        2.84      0.59 o
  -4   6   4       35.87       31.58      1.66 o
  -3   6   4       20.19       17.45      1.57 o
  -2   6   4        1.44        2.96      0.66 o
  -1   6   4        3.32        3.03      0.62 o
   0   6   4      155.97      159.13      4.02 o
   1   6   4        1.02        1.19      0.25 o
  -6   7   4       21.60       25.83      1.27 o
  -5   7   4        2.70        4.43      0.62 o
  -4   7   4        1.81        1.99      0.28 o
  -3   7   4       47.52       48.37      1.44 o
  -2   7   4        4.59        5.19      0.78 o
  -1   7   4        0.67        1.44      0.43 o
   0   7   4        1.55        1.41      0.35 o
  -3   8   4        3.88        3.87      0.38 o
  -2   8   4        2.23        2.45      0.30 o
  -1   8   4        3.36        3.66      0.45 o
  -1 -11   5        2.93        3.12      0.48 o
   0 -11   5        3.98        4.42      0.38 o
   1 -11   5        0.35        0.53      0.24 o
   2 -11   5       12.22       14.21      1.03 o
   3 -11   5        7.58        8.42      0.75 o
   4 -11   5        4.97        5.01      0.49 o
  -3 -10   5        0.48        0.59      0.26 o
  -2 -10   5        0.10        0.29      0.19 o
  -1 -10   5        0.17       -0.04      0.20 o
   0 -10   5       34.69       31.88      1.80 o
   1 -10   5       18.86       17.56      1.40 o
   2 -10   5        1.74        1.23      0.46 o
   3 -10   5        2.04        2.76      0.56 o
   4 -10   5       88.10       88.47      2.61 o
  -4  -9   5       13.64       14.07      0.91 o
  -3  -9   5       40.54       49.58      1.93 o
  -2  -9   5       30.38       25.80      1.62 o
  -1  -9   5       14.21       11.26      1.17 o
   0  -9   5        6.76        5.99      0.91 o
   1  -9   5        0.31       -0.32      0.34 o
   2  -9   5       33.41       32.96      2.06 o
   3  -9   5       67.36       62.59      2.74 o
   4  -9   5        7.87        7.10      0.86 o
   5  -9   5        0.20        0.34      0.21 o
  -5  -8   5        5.25        5.64      0.56 o
  -4  -8   5        9.09        9.50      0.63 o
  -3  -8   5        0.64        0.56      0.34 o
  -2  -8   5        0.63        0.63      0.33 o
  -1  -8   5      241.25      219.14      5.21 o
   0  -8   5      420.88      394.91      7.07 o
   1  -8   5        2.43        2.48      0.59 o
   2  -8   5       15.01       16.41      1.48 o
   3  -8   5       43.54       44.65      1.66 o
   4  -8   5        1.68        1.73      0.28 o
   5  -8   5        0.99        1.27      0.34 o
   6  -8   5        4.10        4.15      0.45 o
  -6  -7   5        7.17        7.56      0.63 o
  -5  -7   5        8.91        8.35      0.67 o
  -4  -7   5        7.49        8.32      0.68 o
  -3  -7   5        6.99        7.53      0.66 o
  -2  -7   5        8.28        8.59      0.73 o
  -1  -7   5      109.78      107.09      2.89 o
   0  -7   5      193.73      190.29      3.79 o
   1  -7   5        5.12        3.57      0.52 o
   2  -7   5       44.23       44.50      1.30 o
   3  -7   5       75.74       75.87      3.60 o
   4  -7   5        2.76        2.65      0.65 o
   5  -7   5       36.26       32.91      1.36 o
   6  -7   5        1.49        1.68      0.38 o
  -6  -6   5        5.45        6.70      0.50 o
  -5  -6   5       30.96       32.66      1.36 o
  -4  -6   5      107.41       92.42      5.01 o
  -3  -6   5        7.04        8.25      0.70 o
  -2  -6   5       88.79       95.15      2.60 o
  -1  -6   5       32.84       35.58      1.34 o
   0  -6   5        8.79       12.42      1.06 o
   1  -6   5       46.35       50.15      2.69 o
   2  -6   5       68.23       74.01      4.79 o
   3  -6   5       43.39       43.90      2.70 o
   4  -6   5        1.50        1.52      0.52 o
   5  -6   5        1.90        2.40      0.42 o
   6  -6   5       11.04        9.54      0.92 o
  -7  -5   5       19.14       23.22      1.26 o
  -6  -5   5        1.01        1.13      0.33 o
  -5  -5   5       57.71       48.06      1.93 o
  -4  -5   5      112.33       97.87      2.66 o
  -3  -5   5      109.83       98.08      2.27 o
  -2  -5   5        4.33        4.60      0.96 o
  -1  -5   5       89.83       98.32      3.95 o
   0  -5   5       65.53       61.94      3.25 o
   1  -5   5      171.18      186.07      3.68 o
   2  -5   5        7.54        7.70      1.30 o
   3  -5   5        2.16        2.54      0.85 o
   4  -5   5       38.44       34.61      2.28 o
   5  -5   5        0.31        0.92      0.41 o
   6  -5   5        0.29        0.29      0.16 o
  -7  -4   5       13.42       16.98      0.87 o
  -6  -4   5       24.87       24.62      1.69 o
  -5  -4   5       76.60       68.96      2.84 o
  -4  -4   5        1.97        2.18      0.44 o
  -3  -4   5       78.72       75.10      2.73 o
  -2  -4   5        8.26        5.12      0.91 o
  -1  -4   5       28.38       22.62      1.64 o
   0  -4   5       66.18       73.86      3.56 o
   1  -4   5        7.06        6.88      1.14 o
   2  -4   5      145.60      144.20      5.53 o
   3  -4   5       88.72       96.15      6.33 o
   4  -4   5        2.31        1.88      0.56 o
   5  -4   5       12.58       13.14      0.91 o
   6  -4   5       11.28       11.73      0.68 o
  -8  -3   5        0.98        0.54      0.23 o
  -7  -3   5        4.72        4.47      0.70 o
  -6  -3   5       36.93       34.18      2.02 o
  -5  -3   5      232.82      207.20      7.30 o
  -4  -3   5       86.72       78.87      2.65 o
  -3  -3   5       21.75       23.69      2.04 o
  -2  -3   5       51.99       55.20      2.63 o
  -1  -3   5      211.64      244.55      3.28 o
   0  -3   5      545.02      619.69      9.57 o
   1  -3   5        4.23        4.72      0.91 o
   2  -3   5       56.97       54.84      3.22 o
   3  -3   5        1.14        1.71      0.40 o
   4  -3   5        0.69        1.84      0.55 o
   5  -3   5        0.12       -0.04      0.19 o
   6  -3   5        2.19        1.99      0.35 o
  -8  -2   5        2.25        2.37      0.31 o
  -7  -2   5       44.55       45.97      2.25 o
  -6  -2   5       10.31        7.71      0.98 o
  -5  -2   5       46.05       50.69      1.91 o
  -4  -2   5        9.25        9.82      1.39 o
  -3  -2   5      104.99       95.62      3.82 o
  -2  -2   5      252.26      230.21      5.24 o
  -1  -2   5        0.22        0.23      0.23 o
   0  -2   5       32.71       42.13      1.57 o
   1  -2   5       66.21       81.59      2.71 o
   2  -2   5      383.30      446.10      8.43 o
   3  -2   5       74.28       88.01      3.19 o
   4  -2   5        1.10        0.68      0.26 o
   5  -2   5        1.64        1.70      0.44 o
   6  -2   5        1.17        0.99      0.30 o
  -8  -1   5        7.15        7.21      0.75 o
  -7  -1   5        0.39        0.59      0.35 o
  -6  -1   5        9.91        8.09      1.01 o
  -5  -1   5       92.07       85.11      1.79 o
  -4  -1   5      407.38      386.36      8.00 o
  -3  -1   5       68.95       62.68      2.10 o
  -2  -1   5      220.81      220.04      5.41 o
  -1  -1   5      130.79      119.54      3.98 o
   0  -1   5       56.55       53.59      2.23 o
   1  -1   5       43.93       55.35      2.86 o
   2  -1   5      194.69      230.79      3.26 o
   3  -1   5       27.55       28.61      1.03 o
   4  -1   5        4.06        4.27      0.52 o
   5  -1   5       10.62       10.17      0.98 o
   6  -1   5        0.41        0.37      0.19 o
  -8   0   5       24.04       25.50      1.44 o
  -7   0   5       29.34       25.62      1.73 o
  -6   0   5        0.13        0.19      0.20 o
  -5   0   5       42.47       41.25      0.99 o
  -4   0   5       25.93       22.56      1.33 o
  -3   0   5       52.39       44.48      3.06 o
  -2   0   5      149.62      164.61      5.01 o
  -1   0   5       56.54       68.38      4.47 o
   0   0   5       10.55       10.27      1.28 o
   1   0   5       27.62       21.53      2.00 o
   2   0   5       19.97       17.91      0.76 o
   3   0   5       12.39       11.47      0.68 o
   4   0   5        4.83        4.93      0.56 o
   5   0   5       15.12       16.88      1.17 o
  -8   1   5        7.68        7.86      0.82 o
  -7   1   5        1.42        1.04      0.39 o
  -6   1   5       44.18       43.37      1.59 o
  -5   1   5      423.12      383.63      3.97 o
  -4   1   5        7.51        7.23      0.54 o
  -3   1   5       86.25       87.04      3.95 o
  -2   1   5      215.27      244.85      6.60 o
  -1   1   5      112.98      120.86      4.66 o
   0   1   5        0.80        1.84      0.63 o
   1   1   5        2.21        2.24      0.33 o
   2   1   5       27.30       27.33      1.09 o
   3   1   5       19.26       18.45      0.87 o
   4   1   5        3.47        2.87      0.56 o
   5   1   5        0.16        0.50      0.26 o
  -8   2   5        8.20        8.52      0.85 o
  -7   2   5       21.02       18.87      1.02 o
  -6   2   5        7.87        6.45      0.62 o
  -5   2   5        0.61       -0.01      0.41 o
  -4   2   5      181.48      168.85      4.58 o
  -3   2   5       65.93       61.31      2.03 o
  -2   2   5       80.34       74.10      2.17 o
  -1   2   5        0.12        0.24      0.36 o
   0   2   5       76.52       77.50      2.02 o
   1   2   5        6.80        5.22      0.50 o
   2   2   5        5.11        4.75      0.46 o
   3   2   5        1.81        2.17      0.38 o
   4   2   5        6.45        6.89      0.78 o
  -8   3   5        0.51        0.96      0.30 o
  -7   3   5       36.93       39.86      1.40 o
  -6   3   5       21.57       23.70      1.14 o
  -5   3   5       44.44       42.73      1.83 o
  -4   3   5        5.87        5.57      0.45 o
  -3   3   5       73.07       79.63      1.77 o
  -2   3   5      157.87      152.16      3.28 o
  -1   3   5       14.17       12.19      0.75 o
   0   3   5       52.59       50.83      1.68 o
   1   3   5        0.18        0.40      0.22 o
   2   3   5       63.69       57.02      1.82 o
   3   3   5       10.26        8.93      0.66 o
   4   3   5        2.02        2.32      0.38 o
  -8   4   5       10.05       13.03      0.82 o
  -7   4   5       32.32       33.15      1.73 o
  -6   4   5        5.29        5.90      0.54 o
  -5   4   5       71.57       72.01      2.04 o
  -4   4   5       60.05       54.49      1.27 o
  -3   4   5       29.25       27.86      1.00 o
  -2   4   5       12.61       11.82      0.84 o
  -1   4   5       16.40       17.92      1.39 o
   0   4   5       33.81       32.77      2.01 o
   1   4   5        4.05        3.56      0.47 o
   2   4   5        1.19        1.16      0.28 o
   3   4   5        0.46        0.25      0.21 o
  -7   5   5        0.28        0.28      0.22 o
  -6   5   5       24.75       30.69      1.11 o
  -5   5   5        3.44        3.18      0.41 o
  -4   5   5       46.16       48.17      1.15 o
  -3   5   5       13.56       12.37      0.84 o
  -2   5   5       85.44       94.78      3.39 o
  -1   5   5       50.21       53.49      2.38 o
   0   5   5        2.49        2.40      0.52 o
   1   5   5       44.12       43.96      1.96 o
  -6   6   5        9.69       10.49      0.84 o
  -5   6   5       25.65       24.77      1.38 o
  -4   6   5        0.24       -0.08      0.17 o
  -3   6   5        0.42        0.34      0.22 o
  -2   6   5       25.99       27.67      1.67 o
  -1   6   5        0.65        0.37      0.18 o
   0   6   5        3.48        2.41      0.31 o
  -4   7   5        6.19        5.51      0.62 o
  -3   7   5       17.17       17.72      0.81 o
  -2   7   5       16.48       20.59      0.82 o
  -1   7   5        2.97        2.85      0.43 o
  -2 -11   6        3.16        2.59      0.37 o
  -1 -11   6        0.24        0.18      0.21 o
   0 -11   6        2.57        3.19      0.35 o
   1 -11   6       18.15       18.49      1.18 o
   2 -11   6        1.24        1.12      0.31 o
   3 -11   6        1.18        0.91      0.26 o
  -2 -10   6       10.67       12.57      0.98 o
  -1 -10   6       53.50       49.60      2.15 o
   0 -10   6        1.14        1.37      0.41 o
   1 -10   6        3.71        3.58      0.67 o
   2 -10   6        0.77        0.67      0.34 o
   3 -10   6       29.70       31.46      1.64 o
   4 -10   6        0.62        0.88      0.28 o
  -4  -9   6        7.04        9.37      0.70 o
  -3  -9   6       23.08       24.69      1.47 o
  -2  -9   6        3.78        4.32      0.72 o
  -1  -9   6        0.00        0.22      0.27 o
   0  -9   6      166.90      149.13      4.31 o
   1  -9   6       11.64       11.68      1.22 o
   2  -9   6        0.75        0.39      0.32 o
   3  -9   6       22.68       24.57      1.10 o
   4  -9   6       89.46       92.96      4.91 o
  -5  -8   6       33.31       35.02      1.32 o
  -4  -8   6        0.29       -0.18      0.23 o
  -3  -8   6       13.63       12.33      1.21 o
  -2  -8   6       10.42        7.91      1.02 o
  -1  -8   6       37.31       33.37      2.05 o
   0  -8   6       48.72       46.89      2.45 o
   1  -8   6       38.63       39.91      2.26 o
   2  -8   6       20.78       21.26      1.15 o
   3  -8   6        6.08        6.19      0.62 o
   4  -8   6        6.64        7.18      0.70 o
   5  -8   6        5.75        5.44      0.63 o
  -5  -7   6       20.13       22.34      0.96 o
  -4  -7   6       59.20       53.51      2.48 o
  -3  -7   6      220.07      218.60      5.04 o
  -2  -7   6       12.88       10.20      1.16 o
  -1  -7   6       50.33       48.09      1.63 o
   0  -7   6      151.02      152.67      2.90 o
   1  -7   6      196.30      218.72      5.09 o
   2  -7   6       33.57       36.51      2.08 o
   3  -7   6        2.29        1.72      0.36 o
   4  -7   6        1.46        0.85      0.39 o
   5  -7   6        2.11        1.76      0.31 o
   6  -7   6        2.26        2.39      0.36 o
  -6  -6   6        9.02        8.84      0.87 o
  -5  -6   6        3.37        4.33      0.48 o
  -4  -6   6       92.78       90.43      3.28 o
  -3  -6   6      195.15      185.01     10.87 o
  -2  -6   6      214.33      231.78      3.07 o
  -1  -6   6       87.66       95.34      1.81 o
   0  -6   6       14.46       17.68      0.87 o
   1  -6   6        2.28        3.57      0.63 o
   2  -6   6      199.85      228.15      4.88 o
   3  -6   6       23.26       22.59      1.87 o
   4  -6   6       15.71       15.20      1.48 o
   5  -6   6       22.25       20.43      1.04 o
   6  -6   6        0.17        0.22      0.19 o
  -7  -5   6        0.16        0.38      0.15 o
  -6  -5   6        3.07        3.27      0.43 o
  -5  -5   6       21.42       19.45      1.35 o
  -4  -5   6      365.68      310.01      5.95 o
  -3  -5   6      112.55      123.46      3.86 o
  -2  -5   6        8.83        8.68      1.53 o
  -1  -5   6      112.31      114.80      6.57 o
   0  -5   6      211.85      236.05      6.85 o
   1  -5   6       17.71       22.11      1.56 o
   2  -5   6        8.79        9.77      1.20 o
   3  -5   6        6.66        8.09      1.00 o
   4  -5   6        2.28        2.65      0.66 o
   5  -5   6       17.17       16.95      0.73 o
   6  -5   6        4.00        3.80      0.48 o
  -7  -4   6       44.00       51.79      1.47 o
  -6  -4   6       17.61       18.98      1.49 o
  -5  -4   6        6.23        4.50      0.77 o
  -4  -4   6       17.82       15.19      1.06 o
  -3  -4   6      344.43      332.03     26.84 o
  -2  -4   6      202.07      213.50      5.63 o
  -1  -4   6      143.46      172.66      5.71 o
   0  -4   6      117.20      117.80      4.64 o
   1  -4   6       84.01       87.03      2.94 o
   2  -4   6       72.73       84.05      2.59 o
   3  -4   6        0.14        0.14      0.27 o
   4  -4   6        8.20        8.23      0.77 o
   5  -4   6        0.39        0.61      0.18 o
  -7  -3   6        0.91        2.46      0.51 o
  -6  -3   6       34.32       26.41      1.77 o
  -5  -3   6       18.07       18.80      1.46 o
  -4  -3   6      298.63      266.73      4.20 o
  -3  -3   6       14.28       10.84      1.26 o
  -2  -3   6       79.17       95.74      3.56 o
  -1  -3   6       63.99       74.93      3.64 o
   0  -3   6       60.86       58.71      3.21 o
   1  -3   6       10.63       11.46      0.86 o
   2  -3   6        0.53        0.22      0.18 o
   3  -3   6      478.05      495.30      5.07 o
   4  -3   6        3.56        3.05      0.44 o
   5  -3   6        0.02       -0.06      0.15 o
  -8  -2   6        5.51        6.82      0.69 o
  -7  -2   6       14.50       16.67      1.34 o
  -6  -2   6      110.06       81.47      3.10 o
  -5  -2   6      287.75      249.32      5.17 o
  -4  -2   6      377.68      369.35      5.91 o
  -3  -2   6      260.94      243.13      4.47 o
  -2  -2   6       92.05      115.26      4.09 o
  -1  -2   6      155.64      181.15      3.67 o
   0  -2   6       41.41       54.60      1.98 o
   1  -2   6       44.32       50.80      2.28 o
   2  -2   6      135.47      144.09      4.12 o
   3  -2   6      237.96      224.92      3.54 o
   4  -2   6        3.96        4.26      0.49 o
   5  -2   6        5.85        5.44      0.63 o
  -8  -1   6        8.86        9.15      0.83 o
  -7  -1   6       11.85        9.51      1.01 o
  -6  -1   6        0.46        1.08      0.42 o
  -5  -1   6       23.15       18.30      1.14 o
  -4  -1   6       27.73       25.48      0.90 o
  -3  -1   6        6.17        7.83      0.78 o
  -2  -1   6      497.66      541.21      9.38 o
  -1  -1   6      173.99      197.75      5.52 o
   0  -1   6       52.15       63.15      3.17 o
   1  -1   6        5.51        5.57      0.68 o
   2  -1   6      262.61      279.62      4.25 o
   3  -1   6        7.85        8.01      0.55 o
   4  -1   6        0.55        0.08      0.23 o
   5  -1   6        0.03       -0.21      0.21 o
  -8   0   6       18.57       20.51      1.24 o
  -7   0   6       48.65       45.18      2.20 o
  -6   0   6        2.00        1.74      0.48 o
  -5   0   6      119.70      116.92      6.67 o
  -4   0   6        0.45        0.63      0.19 o
  -3   0   6      110.86       95.14      5.75 o
  -2   0   6        1.52        0.86      0.51 o
  -1   0   6       18.14       16.31      1.74 o
   0   0   6        1.37        1.86      0.24 o
   1   0   6       92.75       95.48      9.12 o
   2   0   6        0.41        0.61      0.20 o
   3   0   6        4.01        4.01      0.40 o
   4   0   6       16.67       15.25      1.11 o
  -8   1   6        5.93        8.69      0.79 o
  -7   1   6        8.33        7.64      0.92 o
  -6   1   6        0.57        0.60      0.37 o
  -5   1   6      145.21      149.50      4.66 o
  -4   1   6      108.97      113.59      2.19 o
  -3   1   6        2.92        4.04      0.58 o
  -2   1   6      187.93      191.42      2.79 o
  -1   1   6      101.01      108.69      2.04 o
   0   1   6       52.50       61.43      1.78 o
   1   1   6        6.91        6.20      0.62 o
   2   1   6       24.01       23.35      0.96 o
   3   1   6        0.82        0.70      0.23 o
   4   1   6       17.24       17.14      1.05 o
  -8   2   6       33.18       40.20      1.59 o
  -7   2   6        2.99        2.21      0.50 o
  -6   2   6        0.91        1.68      0.49 o
  -5   2   6        7.68        8.84      0.73 o
  -4   2   6      474.18      470.05      5.04 o
  -3   2   6        3.45        3.67      0.56 o
  -2   2   6       10.55       10.79      0.71 o
  -1   2   6        0.27        0.10      0.17 o
   0   2   6      120.17      115.29      3.55 o
   1   2   6        4.35        4.72      0.54 o
   2   2   6       18.17       18.06      0.98 o
   3   2   6       12.50       12.28      0.71 o
  -8   3   6        0.49        0.83      0.25 o
  -7   3   6       29.89       29.27      1.57 o
  -6   3   6       54.62       55.99      2.39 o
  -5   3   6       22.06       21.00      1.61 o
  -4   3   6        1.67        1.30      0.26 o
  -3   3   6        9.60        9.45      0.69 o
  -2   3   6       96.21       88.59      2.30 o
  -1   3   6       20.26       17.83      1.46 o
   0   3   6        7.19        6.78      0.63 o
   1   3   6        5.86        4.49      0.51 o
   2   3   6       17.74       17.13      0.87 o
   3   3   6        2.66        1.82      0.35 o
  -7   4   6        5.90        6.84      0.46 o
  -6   4   6       20.56       23.57      0.99 o
  -5   4   6        5.35        5.89      0.45 o
  -4   4   6       45.16       48.56      1.77 o
  -3   4   6        9.92       10.28      0.64 o
  -2   4   6       51.65       49.44      2.48 o
  -1   4   6       61.50       58.69      2.58 o
   0   4   6       10.15        9.87      0.72 o
   1   4   6        4.61        4.94      0.66 o
   2   4   6       19.30       20.42      1.10 o
  -6   5   6       12.14       17.67      0.69 o
  -5   5   6        5.41        4.53      0.35 o
  -4   5   6        0.09        0.23      0.19 o
  -3   5   6        9.96       10.30      1.21 o
  -2   5   6        7.89        6.65      0.87 o
  -1   5   6        8.72        8.78      0.92 o
   0   5   6        1.32        0.69      0.33 o
   1   5   6       74.50       79.64      1.95 o
  -4   6   6        1.99        3.19      0.51 o
  -3   6   6        0.62        0.58      0.30 o
  -2   6   6       27.11       27.08      1.13 o
  -1   6   6        6.03        6.06      0.39 o
  -1 -11   7        0.58        0.81      0.24 o
   0 -11   7        0.15        0.71      0.27 o
   1 -11   7       27.90       28.26      1.35 o
   2 -11   7        3.69        4.28      0.52 o
  -3 -10   7       12.36       14.65      0.86 o
  -2 -10   7       42.41       47.48      1.89 o
  -1 -10   7       34.57       31.79      1.69 o
   0 -10   7        7.05        5.62      0.75 o
   1 -10   7        0.81        0.80      0.37 o
   2 -10   7        0.80        0.33      0.26 o
   3 -10   7        5.19        5.31      0.58 o
  -4  -9   7        2.50        2.84      0.43 o
  -3  -9   7        8.66        8.16      0.87 o
  -2  -9   7        0.50        0.74      0.34 o
  -1  -9   7        0.48        0.52      0.34 o
   0  -9   7      167.19      159.32      4.27 o
   1  -9   7      118.69      118.95      3.62 o
   2  -9   7        0.06       -0.21      0.37 o
   3  -9   7        0.27        0.18      0.16 o
   4  -9   7       17.40       17.59      1.08 o
  -5  -8   7       17.31       17.97      1.04 o
  -4  -8   7        3.08        2.06      0.47 o
  -3  -8   7        5.41        5.89      0.81 o
  -2  -8   7        5.97        5.41      0.81 o
  -1  -8   7        1.85        1.78      0.53 o
   0  -8   7       57.73       54.79      2.58 o
   1  -8   7       14.43       14.61      1.31 o
   2  -8   7        0.13        0.45      0.26 o
   3  -8   7       19.07       18.77      1.47 o
   4  -8   7       20.16       20.32      0.94 o
   5  -8   7        3.15        3.68      0.42 o
  -6  -7   7        7.70        7.61      0.62 o
  -5  -7   7       12.75       13.18      1.11 o
  -4  -7   7       59.19       57.34      2.47 o
  -3  -7   7       91.65       83.73      3.01 o
  -2  -7   7       10.89        9.07      1.09 o
  -1  -7   7       17.20       17.14      1.03 o
   0  -7   7        9.63       10.36      1.13 o
   1  -7   7       37.39       44.87      2.22 o
   2  -7   7        6.75        5.99      0.89 o
   3  -7   7       23.55       22.86      1.77 o
   4  -7   7        5.19        6.04      0.84 o
   5  -7   7        3.70        2.95      0.34 o
  -6  -6   7       31.82       33.44      1.65 o
  -5  -6   7        0.02        0.45      0.30 o
  -4  -6   7       78.12       65.98      2.71 o
  -3  -6   7       44.93       42.60      1.65 o
  -2  -6   7       53.88       57.39      1.58 o
  -1  -6   7        3.78        4.37      0.46 o
   0  -6   7       14.16       16.11      0.86 o
   1  -6   7       35.44       32.45      2.03 o
   2  -6   7       60.65       63.40      2.78 o
   3  -6   7        0.67        2.68      1.77 o
   4  -6   7        0.04       -0.05      0.22 o
   5  -6   7        4.16        4.52      0.42 o
  -7  -5   7        3.15        5.56      0.60 o
  -6  -5   7       17.11       18.65      1.37 o
  -5  -5   7       22.11       20.78      1.54 o
  -4  -5   7       53.59       51.13      2.36 o
  -3  -5   7        3.26        2.64      0.35 o
  -2  -5   7        9.80       11.35      1.15 o
  -1  -5   7       15.29       12.52      0.73 o
   0  -5   7       52.73       54.80      2.82 o
   1  -5   7        7.03        8.84      0.73 o
   2  -5   7        6.36        6.46      0.92 o
   3  -5   7       24.36       26.73      1.77 o
   4  -5   7        9.41        9.25      1.07 o
   5  -5   7        0.89        0.98      0.25 o
  -7  -4   7        3.78        3.32      0.55 o
  -6  -4   7        6.02        5.59      0.77 o
  -5  -4   7       35.05       32.08      1.89 o
  -4  -4   7      129.42      129.90     11.48 o
  -3  -4   7       55.51       56.70      1.63 o
  -2  -4   7       53.99       56.53      2.42 o
  -1  -4   7        0.37        0.32      0.34 o
   0  -4   7      167.44      180.73      3.13 o
   1  -4   7      106.24      124.93      3.02 o
   2  -4   7        0.08        0.40      0.33 o
   3  -4   7        5.33        4.81      0.81 o
   4  -4   7        6.78        7.38      0.62 o
   5  -4   7        0.05       -0.13      0.18 o
  -7  -3   7        5.15        6.29      0.79 o
  -6  -3   7       37.79       37.23      2.01 o
  -5  -3   7        9.22        8.15      0.94 o
  -4  -3   7        0.22       -0.18      0.44 o
  -3  -3   7        0.72        0.04      0.24 o
  -2  -3   7       91.68       83.97      2.95 o
  -1  -3   7       61.19       63.14      1.56 o
   0  -3   7        8.59        8.92      0.62 o
   1  -3   7        4.53        4.28      0.74 o
   2  -3   7        7.68        7.91      1.03 o
   3  -3   7       96.37      103.61      3.59 o
   4  -3   7       14.44       16.88      1.26 o
  -8  -2   7       12.94       17.36      0.96 o
  -7  -2   7        6.81        7.01      0.83 o
  -6  -2   7        6.36        6.27      0.83 o
  -5  -2   7        8.45        6.60      0.84 o
  -4  -2   7      186.10      178.01      2.68 o
  -3  -2   7      282.67      268.76      4.33 o
  -2  -2   7        5.46        5.32      0.47 o
  -1  -2   7       36.40       37.12      1.19 o
   0  -2   7        8.79        6.02      0.57 o
   1  -2   7       11.25        8.75      1.07 o
   2  -2   7        7.59        5.99      0.90 o
   3  -2   7       19.21       20.29      1.59 o
   4  -2   7        2.23        2.81      0.34 o
  -8  -1   7        7.44       10.81      0.81 o
  -7  -1   7       24.35       25.23      1.54 o
  -6  -1   7       52.07       47.34      2.25 o
  -5  -1   7        0.18       -0.18      0.23 o
  -4  -1   7       58.29       62.66      1.60 o
  -3  -1   7       31.35       30.84      1.52 o
  -2  -1   7       12.37       12.83      0.71 o
  -1  -1   7       77.69       87.69      1.65 o
   0  -1   7       28.68       28.94      1.81 o
   1  -1   7        0.34        0.94      0.39 o
   2  -1   7        4.52        4.29      0.52 o
   3  -1   7       12.36       12.29      0.76 o
   4  -1   7        3.62        3.21      0.43 o
  -8   0   7       24.91       30.86      1.33 o
  -7   0   7       22.40       23.55      1.47 o
  -6   0   7        0.96        0.83      0.34 o
  -5   0   7       62.65       61.84      1.86 o
  -4   0   7      249.71      246.51      6.77 o
  -3   0   7        3.29        3.16      0.54 o
  -2   0   7       24.75       28.29      1.10 o
  -1   0   7       64.59       72.89      1.49 o
   0   0   7       34.72       35.52      1.39 o
   1   0   7        0.86        0.99      0.48 o
   2   0   7        2.23        2.37      0.31 o
   3   0   7       11.70       11.87      0.71 o
  -8   1   7        0.42       -0.05      0.14 o
  -7   1   7       15.22       16.71      1.18 o
  -6   1   7       13.15       11.74      1.08 o
  -5   1   7       21.06       20.27      1.06 o
  -4   1   7        1.25        2.44      0.64 o
  -3   1   7       55.36       49.43      1.71 o
  -2   1   7       43.13       35.25      1.42 o
  -1   1   7       44.16       43.60      1.26 o
   0   1   7        0.39        0.34      0.23 o
   1   1   7       21.33       21.73      1.38 o
   2   1   7        1.70        1.94      0.27 o
   3   1   7        0.78        0.56      0.23 o
  -7   2   7        0.00       -0.02      0.19 o
  -6   2   7       21.27       24.71      1.47 o
  -5   2   7       12.27       14.46      0.89 o
  -4   2   7       13.80       14.22      0.95 o
  -3   2   7       15.17       13.37      0.91 o
  -2   2   7       43.42       40.10      1.54 o
  -1   2   7       53.78       53.80      2.66 o
   0   2   7        1.95        2.13      0.37 o
   1   2   7        8.54        7.90      0.61 o
   2   2   7        0.98        0.82      0.20 o
  -7   3   7        6.64        7.74      0.47 o
  -6   3   7       41.04       43.53      1.39 o
  -5   3   7       16.54       18.01      0.94 o
  -4   3   7       70.34       65.02      1.92 o
  -3   3   7       33.39       29.87      1.31 o
  -2   3   7        7.46        7.90      0.98 o
  -1   3   7        0.34        0.46      0.32 o
   0   3   7        5.25        5.49      0.51 o
   1   3   7        3.17        3.63      0.56 o
  -6   4   7        0.06       -0.23      0.45 o
  -5   4   7       18.71       22.33      0.95 o
  -4   4   7        3.33        3.34      0.51 o
  -3   4   7       22.35       24.52      1.63 o
  -2   4   7       15.13       14.35      1.21 o
  -1   4   7       39.01       39.86      1.82 o
   0   4   7       12.29       11.84      0.91 o
   1   4   7        0.05       -0.07      0.13 o
  -4   5   7       20.19       21.37      1.26 o
  -3   5   7        1.76        1.04      0.35 o
  -2   5   7        0.89        0.24      0.22 o
  -1   5   7        9.04        8.08      0.45 o
  -1 -11   8        0.87        0.70      0.23 o
   0 -11   8       14.47       15.16      0.89 o
   1 -11   8        1.50        1.30      0.28 o
  -3 -10   8        9.19       11.43      0.75 o
  -2 -10   8       15.80       16.75      1.07 o
  -1 -10   8        4.85        6.12      0.72 o
   0 -10   8        2.84        2.50      0.49 o
   1 -10   8       48.55       49.74      2.31 o
   2 -10   8        3.28        3.81      0.48 o
  -4  -9   8       26.17       27.76      1.25 o
  -3  -9   8        0.01        0.48      0.25 o
  -2  -9   8        4.62        3.91      0.63 o
  -1  -9   8        9.66        9.37      0.99 o
   0  -9   8        5.15        4.49      0.70 o
   1  -9   8       47.06       52.81      1.55 o
   2  -9   8        9.64       10.57      0.51 o
   3  -9   8        7.64        7.24      0.70 o
  -5  -8   8        2.35        2.57      0.40 o
  -4  -8   8        6.05        5.22      0.70 o
  -3  -8   8       32.02       28.89      1.72 o
  -2  -8   8      117.92      120.73      3.62 o
  -1  -8   8        1.72        1.14      0.40 o
   0  -8   8       58.73       59.54      2.49 o
   1  -8   8       73.98       78.09      3.92 o
   2  -8   8       29.11       31.61      1.41 o
   3  -8   8        6.82        6.49      0.81 o
   4  -8   8        0.32        0.33      0.15 o
  -6  -7   8        2.03        1.65      0.29 o
  -5  -7   8        6.67        6.13      0.71 o
  -4  -7   8        8.70       10.29      0.72 o
  -3  -7   8       37.30       35.79      2.01 o
  -2  -7   8      113.25      108.00      2.51 o
  -1  -7   8       86.77       86.34      3.04 o
   0  -7   8        8.72       10.45      1.07 o
   1  -7   8       11.70       10.83      1.14 o
   2  -7   8        8.90        8.37      0.97 o
   3  -7   8       37.16       38.84      2.11 o
   4  -7   8        9.09       10.28      0.90 o
  -6  -6   8        1.61        0.93      0.30 o
  -5  -6   8        0.79        1.06      0.40 o
  -4  -6   8       21.34       21.42      1.45 o
  -3  -6   8      342.39      362.58      6.80 o
  -2  -6   8       85.63       89.40      2.28 o
  -1  -6   8        0.82        1.94      0.36 o
   0  -6   8       17.21       16.52      1.47 o
   1  -6   8       45.35       48.06      2.43 o
   2  -6   8        3.65        3.63      0.70 o
   3  -6   8        6.24        7.33      0.64 o
   4  -6   8        1.44        1.50      0.40 o
  -7  -5   8        0.43        0.87      0.25 o
  -6  -5   8       61.40       72.08      2.43 o
  -5  -5   8       27.30       28.38      1.66 o
  -4  -5   8        2.72        2.35      0.40 o
  -3  -5   8       29.72       31.78      1.94 o
  -2  -5   8      163.77      154.52      4.33 o
  -1  -5   8       31.42       31.69      1.99 o
   0  -5   8       21.87       22.43      1.18 o
   1  -5   8        1.25        0.75      0.28 o
   2  -5   8       22.83       23.19      1.65 o
   3  -5   8       22.06       26.31      1.22 o
   4  -5   8        0.01       -0.10      0.19 o
  -7  -4   8        0.17        0.09      0.18 o
  -6  -4   8        0.93        1.74      0.43 o
  -5  -4   8       47.16       39.70      1.98 o
  -4  -4   8       29.53       31.97      1.28 o
  -3  -4   8       99.69       94.89      3.32 o
  -2  -4   8        7.81        8.18      0.80 o
  -1  -4   8       67.13       66.09      1.95 o
   0  -4   8       26.99       28.35      1.32 o
   1  -4   8       43.66       43.76      4.44 o
   2  -4   8        2.40        3.12      0.66 o
   3  -4   8        0.05       -0.07      0.18 o
   4  -4   8       69.67       69.91      2.09 o
  -7  -3   8        6.42        7.79      0.76 o
  -6  -3   8       17.41       19.44      1.34 o
  -5  -3   8       66.82       57.88      2.99 o
  -4  -3   8      237.06      242.22      4.57 o
  -3  -3   8      113.54      106.44      3.63 o
  -2  -3   8      103.18      108.61      4.10 o
  -1  -3   8        6.86        8.62      0.55 o
   0  -3   8       30.13       29.71      1.32 o
   1  -3   8       26.49       26.36      1.83 o
   2  -3   8       12.24       11.76      1.20 o
   3  -3   8       39.69       40.68      3.62 o
  -7  -2   8       11.10       11.59      0.94 o
  -6  -2   8       12.77       10.20      0.99 o
  -5  -2   8        9.89        6.45      0.78 o
  -4  -2   8       16.79       14.42      1.40 o
  -3  -2   8       57.69       55.25      2.64 o
  -2  -2   8       25.93       28.89      2.86 o
  -1  -2   8      236.89      238.43      3.87 o
   0  -2   8       31.35       34.40      1.77 o
   1  -2   8        3.83        3.68      0.71 o
   2  -2   8        0.59        0.66      0.38 o
   3  -2   8       75.80       67.95      2.49 o
  -7  -1   8       19.92       20.62      1.22 o
  -6  -1   8       42.20       38.93      1.85 o
  -5  -1   8        0.19        0.27      0.20 o
  -4  -1   8       60.44       54.78      2.69 o
  -3  -1   8        3.53        3.50      0.47 o
  -2  -1   8       40.50       36.65      1.84 o
  -1  -1   8        1.00        1.46      0.26 o
   0  -1   8        3.39        3.39      0.68 o
   1  -1   8        4.48        4.13      0.49 o
   2  -1   8        6.14        5.66      0.81 o
   3  -1   8        1.33        2.48      0.48 o
  -7   0   8        3.58        6.02      0.64 o
  -6   0   8        2.09        1.90      0.44 o
  -5   0   8        2.37        2.77      0.36 o
  -4   0   8      154.68      146.86      4.41 o
  -3   0   8       61.52       63.43      1.92 o
  -2   0   8        0.07        0.05      0.18 o
  -1   0   8       46.66       49.81      1.66 o
   0   0   8       26.26       23.13      1.65 o
   1   0   8       14.75       13.54      1.37 o
   2   0   8        4.36        3.65      0.43 o
  -7   1   8       34.08       41.60      1.48 o
  -6   1   8        9.76        9.05      0.80 o
  -5   1   8        5.33        5.39      0.81 o
  -4   1   8        2.16        2.96      0.48 o
  -3   1   8      246.72      234.59      3.65 o
  -2   1   8        7.15        6.86      0.63 o
  -1   1   8        0.20        0.12      0.22 o
   0   1   8        4.35        3.69      0.64 o
   1   1   8       34.78       31.59      1.17 o
   2   1   8        1.22        0.87      0.25 o
  -7   2   8        2.14        2.72      0.40 o
  -6   2   8       32.57       31.59      1.53 o
  -5   2   8       31.24       32.58      2.18 o
  -4   2   8       46.08       42.49      1.49 o
  -3   2   8        1.62        2.02      0.36 o
  -2   2   8        2.50        2.23      0.54 o
  -1   2   8       47.14       48.06      2.12 o
   0   2   8        6.09        7.11      0.78 o
   1   2   8        5.28        4.82      0.57 o
  -6   3   8        3.14        3.56      0.46 o
  -5   3   8        4.86        5.44      0.47 o
  -4   3   8        1.18        1.11      0.26 o
  -3   3   8       20.21       20.83      1.44 o
  -2   3   8        5.43        5.58      0.72 o
  -1   3   8       15.29       15.19      1.03 o
   0   3   8       15.80       16.89      0.99 o
  -4   4   8        0.80        0.28      0.23 o
  -3   4   8        1.37        1.65      0.39 o
  -2   4   8        4.14        4.70      0.53 o
  -1   4   8        0.75        0.65      0.20 o
  -2 -10   9        1.24        1.05      0.26 o
  -1 -10   9        0.65        0.72      0.25 o
   0 -10   9        0.46        0.52      0.17 o
   1 -10   9       48.64       48.74      1.50 o
  -4  -9   9       13.00       13.76      0.78 o
  -3  -9   9        2.27        1.69      0.38 o
  -2  -9   9        0.51        0.44      0.25 o
  -1  -9   9        0.71        0.99      0.33 o
   0  -9   9        3.44        2.66      0.34 o
   1  -9   9        6.59        5.22      0.43 o
   2  -9   9        0.01       -0.03      0.27 o
  -5  -8   9        8.77        9.29      0.63 o
  -4  -8   9        8.72        9.02      0.81 o
  -3  -8   9       33.64       31.54      1.63 o
  -2  -8   9       52.29       51.92      2.16 o
  -1  -8   9        1.78        0.84      0.32 o
   0  -8   9        3.16        4.21      0.45 o
   1  -8   9       12.11       11.95      1.07 o
   2  -8   9       22.75       23.88      0.97 o
   3  -8   9        3.50        3.36      0.49 o
  -5  -7   9       19.26       18.56      1.12 o
  -4  -7   9        0.09        0.01      0.19 o
  -3  -7   9       33.98       28.09      1.64 o
  -2  -7   9        6.23        6.17      0.59 o
  -1  -7   9       27.47       30.59      1.99 o
   0  -7   9        3.21        3.39      0.65 o
   1  -7   9       11.98        9.53      1.02 o
   2  -7   9        8.03        8.55      0.65 o
   3  -7   9        7.42        7.58      0.79 o
  -6  -6   9        2.80        3.36      0.45 o
  -5  -6   9        4.48        4.54      0.57 o
  -4  -6   9        8.02        9.19      0.91 o
  -3  -6   9       43.99       42.52      1.49 o
  -2  -6   9        2.62        2.07      0.37 o
  -1  -6   9        3.46        3.77      0.50 o
   0  -6   9        9.61        8.11      0.71 o
   1  -6   9       11.93       12.27      1.19 o
   2  -6   9        0.06       -0.03      0.23 o
   3  -6   9        0.15        0.04      0.15 o
  -6  -5   9        6.17        5.38      0.58 o
  -5  -5   9       12.68       15.76      1.09 o
  -4  -5   9       12.34       12.66      1.19 o
  -3  -5   9       58.87       60.71      2.10 o
  -2  -5   9       26.36       28.71      1.87 o
  -1  -5   9       14.68       14.91      0.96 o
   0  -5   9        5.22        4.77      0.56 o
   1  -5   9       33.46       32.44      1.94 o
   2  -5   9        8.96        9.54      1.00 o
   3  -5   9        0.02        0.04      0.15 o
  -6  -4   9        4.29        5.55      0.62 o
  -5  -4   9       26.89       30.34      1.42 o
  -4  -4   9       13.40       13.41      1.24 o
  -3  -4   9       10.94        9.54      1.09 o
  -2  -4   9        0.81        1.13      0.32 o
  -1  -4   9       17.79       14.30      0.93 o
   0  -4   9        1.49        1.90      0.38 o
   1  -4   9        2.13        1.63      0.49 o
   2  -4   9        0.19        0.29      0.30 o
   3  -4   9        1.10        0.90      0.22 o
  -6  -3   9        6.40        6.59      0.67 o
  -5  -3   9        6.01        6.08      0.80 o
  -4  -3   9        0.28        0.61      0.36 o
  -3  -3   9      133.10      120.58      3.77 o
  -2  -3   9       77.01       71.96      2.64 o
  -1  -3   9        1.37        1.40      0.33 o
   0  -3   9        0.07        0.23      0.36 o
   1  -3   9        0.51        0.22      0.29 o
   2  -3   9        5.08        5.25      0.73 o
   3  -3   9        2.74        2.25      0.40 o
  -7  -2   9        2.77        3.97      0.42 o
  -6  -2   9       20.99       22.43      1.18 o
  -5  -2   9       39.06       38.01      1.97 o
  -4  -2   9        3.60        4.08      0.62 o
  -3  -2   9       33.38       34.95      2.40 o
  -2  -2   9        3.37        3.55      0.47 o
  -1  -2   9        1.77        2.07      0.30 o
   0  -2   9       36.19       35.70      2.01 o
   1  -2   9        6.86        6.88      0.88 o
   2  -2   9        0.35        0.53      0.31 o
  -7  -1   9       27.62       37.19      1.24 o
  -6  -1   9       18.96       22.60      1.29 o
  -5  -1   9        1.01        0.72      0.31 o
  -4  -1   9       21.87       21.22      1.67 o
  -3  -1   9       83.69       81.61      4.34 o
  -2  -1   9        6.85        6.96      0.85 o
  -1  -1   9        4.74        4.49      0.41 o
   0  -1   9       20.42       20.80      2.21 o
   1  -1   9        6.34        6.15      0.77 o
   2  -1   9        0.01        0.25      0.22 o
  -6   0   9        8.96       10.66      0.86 o
  -5   0   9        2.42        2.34      0.35 o
  -4   0   9        8.99        8.43      0.66 o
  -3   0   9        5.85        6.06      0.56 o
  -2   0   9       15.77       14.93      1.27 o
  -1   0   9       17.49       17.24      0.88 o
   0   0   9       11.23       11.71      0.87 o
   1   0   9        0.13        0.01      0.16 o
  -6   1   9        0.13       -0.02      0.18 o
  -5   1   9        3.35        3.34      0.38 o
  -4   1   9       11.54       11.36      0.72 o
  -3   1   9        0.63        0.32      0.36 o
  -2   1   9        5.04        4.97      0.72 o
  -1   1   9       20.65       21.50      1.24 o
   0   1   9        7.78        8.58      0.73 o
  -6   2   9        3.94        4.45      0.43 o
  -5   2   9       35.29       37.08      1.06 o
  -4   2   9        9.22        9.70      0.60 o
  -3   2   9       50.22       48.07      1.99 o
  -2   2   9        5.94        5.96      0.67 o
  -1   2   9        2.22        2.57      0.40 o
  -4   3   9        3.36        4.19      0.50 o
  -3   3   9        0.40        0.49      0.22 o
  -2   3   9        8.48        7.89      0.58 o
  -1 -10  10        4.04        3.73      0.41 o
  -2  -9  10       12.39       12.34      0.91 o
  -1  -9  10       26.52       27.37      1.33 o
   0  -9  10        1.66        1.63      0.34 o
   1  -9  10       25.77       24.73      1.08 o
  -4  -8  10        7.36        7.67      0.59 o
  -3  -8  10        5.67        6.73      0.70 o
  -2  -8  10       13.73       13.26      0.67 o
  -1  -8  10       55.15       52.92      2.08 o
   0  -8  10       11.80       11.52      0.97 o
   1  -8  10        0.32        0.97      0.21 o
   2  -8  10        0.54        0.39      0.19 o
  -4  -7  10        1.94        1.79      0.36 o
  -3  -7  10       10.02        9.04      0.57 o
  -2  -7  10      159.13      154.45      2.65 o
  -1  -7  10       39.43       36.01      1.83 o
   0  -7  10        3.24        3.50      0.59 o
   1  -7  10        0.93        1.18      0.34 o
   2  -7  10       16.54       17.17      0.74 o
  -5  -6  10       42.77       43.64      1.47 o
  -4  -6  10        8.73       10.28      1.39 o
  -3  -6  10        0.02        1.21      1.12 o
  -2  -6  10       39.29       41.84      1.45 o
  -1  -6  10       49.86       47.69      1.56 o
   0  -6  10        6.72        7.23      0.85 o
   1  -6  10        2.33        2.41      0.49 o
   2  -6  10        0.06       -0.16      0.16 o
  -5  -5  10        0.41        0.30      0.22 o
  -4  -5  10       19.15       17.32      1.26 o
  -3  -5  10       16.83       18.82      2.15 o
  -2  -5  10       23.59       23.33      1.10 o
  -1  -5  10        6.97        6.53      0.61 o
   0  -5  10       17.58       17.27      0.92 o
   1  -5  10       14.65       14.76      1.15 o
   2  -5  10        6.36        6.89      0.48 o
  -5  -4  10        8.02       11.21      0.92 o
  -4  -4  10       37.25       34.27      1.82 o
  -3  -4  10       86.58       76.05      2.83 o
  -2  -4  10       20.61       20.82      1.03 o
  -1  -4  10       34.84       35.24      1.34 o
   0  -4  10        3.46        3.04      0.40 o
   1  -4  10        1.05        1.19      0.37 o
   2  -4  10        4.93        4.42      0.36 o
  -5  -3  10        4.57        3.42      0.56 o
  -4  -3  10       17.91       15.36      1.23 o
  -3  -3  10       20.39       19.27      1.41 o
  -2  -3  10       36.94       37.16      2.15 o
  -1  -3  10        9.22        9.84      0.70 o
   0  -3  10       61.13       57.97      2.31 o
   1  -3  10        0.21        0.67      0.31 o
   2  -3  10        0.27       -0.05      0.16 o
  -5  -2  10       33.63       32.07      1.59 o
  -4  -2  10        0.31        0.23      0.27 o
  -3  -2  10       35.75       33.42      1.80 o
  -2  -2  10        3.26        3.35      0.59 o
  -1  -2  10        2.09        1.94      0.33 o
   0  -2  10        1.43        1.35      0.38 o
   1  -2  10        0.13        0.27      0.22 o
  -5  -1  10        0.57        0.67      0.18 o
  -4  -1  10        1.75        1.82      0.27 o
  -3  -1  10       65.76       61.12      1.66 o
  -2  -1  10       27.23       26.78      1.04 o
  -1  -1  10        0.58        0.08      0.22 o
   0  -1  10        7.26        7.36      0.69 o
  -5   0  10        5.14        5.38      0.39 o
  -4   0  10        9.30        8.41      0.53 o
  -3   0  10        4.32        4.25      0.43 o
  -2   0  10       76.19       78.69      1.67 o
  -1   0  10        2.05        1.54      0.25 o
  -5   1  10       12.72       12.76      0.78 o
  -4   1  10        7.66        8.04      0.48 o
  -3   1  10       28.86       26.40      0.82 o
  -2   1  10        7.97        7.17      0.58 o
  -2  -8  11       11.83        9.92      0.68 o
  -1  -8  11        0.17        0.42      0.21 o
   0  -8  11        5.13        5.73      0.53 o
  -2  -7  11       22.15       23.00      1.17 o
  -1  -7  11        0.07        0.21      0.23 o
   0  -7  11        0.50        0.48      0.22 o
   1  -7  11        0.19        0.08      0.17 o
  -3  -6  11        7.00        6.05      0.68 o
  -2  -6  11       15.32       15.34      0.74 o
  -1  -6  11        3.09        3.27      0.50 o
   0  -6  11        1.41        1.45      0.34 o
   1  -6  11        1.25        0.78      0.17 o
  -4  -5  11       12.22       12.50      0.89 o
  -3  -5  11        3.63        4.00      0.59 o
  -2  -5  11        7.80        8.33      0.55 o
  -1  -5  11        1.55        1.91      0.30 o
   0  -5  11        0.29        0.17      0.19 o
   1  -5  11        0.03       -0.05      0.15 o
  -4  -4  11        1.47        1.65      0.38 o
  -3  -4  11        1.69        1.57      0.41 o
  -2  -4  11       40.61       41.81      2.21 o
  -1  -4  11       15.38       15.81      0.72 o
   0  -4  11        1.62        1.40      0.33 o
  -5  -3  11        7.47        7.96      0.64 o
  -4  -3  11        9.06        8.70      0.79 o
  -3  -3  11        5.48        4.58      0.62 o
  -2  -3  11        4.99        4.20      0.57 o
  -1  -3  11        0.02        0.04      0.16 o
   0  -3  11        1.18        1.04      0.28 o
  -5  -2  11       10.45       12.10      0.75 o
  -4  -2  11        3.34        3.44      0.49 o
  -3  -2  11        4.79        4.72      0.57 o
  -2  -2  11       28.30       29.96      1.26 o
  -4  -1  11        0.49        0.47      0.22 o
  -3  -1  11        2.00        1.62      0.32 o
 
